# Supplementary material for: Establishing failure predictors for the planned extubation of overweight and obese patients
Source: PLoS One. 2017 Aug 16;12(8):e0183360. doi: 10.1371/journal.pone.0183360 (PMC5558963; doi:10.1371/journal.pone.0183360)
Supplement: S1 File — (XLS) [file pone.0183360.s001.xls]

## Sheet: 1060627-595筆BMI大等於25
Number	sex	age	older age	medical admission	heigh	body weight	BMI	cause of intubation	hypoventilation	AirwayobstructionSputum	pneumonia	PulmonaryedemaCV	Shockextrapulmonaryshock	COPD	POSTOP	Other	pathy of intubation	ETT size	ETT length	ventilation hours	re inbubation	tp	ps8	SBT	Pulmonary Respiratory failure	CardiacRespiratory failure	NeurologicRespiratory failure	RenalRespiratory failure	GI Respiratory failure	other Respiratory failure	48HrSuccesful extubation	ICULength	RCCLength	HospitalLength	medical cost	ICU death	hospital death	Tr	excessivesecretions	upperairwayobstruction	oxygenationfailure	Encephalopathy	hemodynamicinstability	OTHER	Mode	FiO2	PressureLevel	PEEP	mVactural
6	1	60	0	1	1.74	81	26.75	3	0	0	1	0	0	0	0	0	1	7.5	23	108	1	0	1	1	1	0	0	0	1	0	1	5	0	32	405925	1	1	0	0	0	0	0	0	0	1	25	8	5	9.8
15	1	58	0	0	1.74	78	25.76	7	0	0	0	0	0	0	1	0	1	7.5	25	202	1	0	1	1	0	0	0	0	1	1	1	9	0	18	235104	1	1	0	0	0	0	0	0	0	1	25	8	5	7.3
18	0	82	1	0	1.5	60	26.67	7	0	0	0	0	0	0	1	0	1	7.5	19	185	1	0	1	1	0	0	1	0	1	0	1	10	0	39	297453	1	1	0	0	0	0	0	0	0	1	25	8	5	7.2
19	1	65	1	0	1.65	74	27.18	7	0	0	0	0	0	0	1	0	1	7.5	22	266	1	1	1	1	0	0	1	0	1	0	1	12	0	23	334950	1	1	0	0	0	0	0	0	0	1	25	8	8	13.1
25	1	58	0	0	1.62	74	28.2	7	0	0	0	0	0	0	1	0	1	7.5	24	144	1	0	0	0	0	1	0	0	1	0	1	7	0	13	435519	1	1	0	0	0	0	0	0	0	1	30	10	5	8.4
26	1	57	0	0	1.64	68	25.28	7	0	0	0	0	0	0	1	0	0	7	27	49	1	0	0	0	0	0	0	0	1	1	1	4	0	31	334810	1	1	0	0	0	0	0	0	0	1	25	10	5	9.6
36	0	79	1	0	1.5	60	26.67	7	0	0	0	0	0	0	1	0	1	7	20	356	1	0	1	1	0	0	0	0	0	0	1	16	0	191	952610	1	1	0	0	0	0	0	0	0	1	30	8	5	5.3
41	0	77	1	1	1.56	78	32.5	4	0	0	0	1	0	0	0	0	1	7.5	21	188	1	0	0	0	0	0	0	1	1	0	1	9	0	16	133753	1	1	0	0	0	0	0	0	0	1	25	10	5	13.1
49	1	71	1	0	1.56	70	28.76	7	0	0	0	0	0	0	1	0	1	7.5	25	118	1	1	1	1	0	1	0	0	1	0	1	6	0	26	405118	1	1	0	0	0	0	0	0	0	1	30	8	5	9.8
60	0	94	1	1	1.55	68	28.3	3	0	0	1	0	0	0	0	0	1	7.5	19	365	1	1	1	1	1	0	0	0	1	0	1	18	0	25	283730	1	0	0	0	0	0	0	0	0	1	30	8	5	8.1
69	1	65	1	1	1.68	79.4	28.13	5	0	0	0	0	1	0	0	0	1	7.5	23	291	1	0	0	0	0	0	0	0	1	1	1	19	11	46	466409	1	1	0	0	0	0	0	0	0	1	30	10	8	16.5
75	1	78	1	1	1.62	83.5	32.01	5	0	0	0	0	1	0	0	0	1	7.5	25	427	1	0	1	1	0	0	0	0	0	0	1	21	0	90	1325632	1	0	0	0	0	0	0	0	0	1	30	8	5	4.8
87	0	78	1	1	1.55	67.5	28.1	3	0	0	1	0	0	0	0	0	1	7.5	20	288	0	0	0	0	1	0	0	0	1	0	0	12	0	12	158996	0	0	0	0	1	0	0	0	0	1	25	10	5	5.6
102	0	42	0	0	1.58	64	25.64	1	1	0	0	0	0	0	0	0	1	7.5	21	109	1	0	0	0	0	0	1	0	1	0	1	10	0	12	178354	1	1	0	0	0	0	0	0	0	1	25	10	3	7.1
110	1	64	0	0	1.7	76	26.3	7	0	0	0	0	0	0	1	0	1	7.5	24	216	1	0	0	0	0	1	0	0	1	0	1	12	0	32	655279	1	1	0	0	0	0	0	0	0	1	25	10	5	4.7
114	0	73	1	0	1.41	52.5	26.41	7	0	0	0	0	0	0	1	0	1	7	21	342	1	0	1	1	0	1	0	0	1	0	1	15	0	32	452102	1	1	0	0	0	0	0	0	0	1	25	8	5	9.6
127	1	62	1	0	1.72	80	27.04	7	0	0	0	0	0	0	1	0	1	7.5	24	52	0	0	0	0	0	0	1	0	1	0	1	29	0	45	500757	1	1	0	0	0	1	0	0	1	1	25	10	5	7.5
129	1	73	1	1	1.68	76.8	27.21	3	0	0	1	0	0	0	0	0	1	7	23	189	1	0	1	1	1	0	0	0	1	0	1	12	0	34	722936	1	0	0	0	0	0	0	0	0	1	25	8	5	6.1
146	0	74	1	1	1.5	60	26.67	3	0	0	1	0	0	0	0	0	1	7.5	21	127	1	1	1	1	1	0	0	0	1	0	1	8	0	18	133500	1	1	0	0	0	0	0	0	0	1	30	8	8	5.6
149	1	41	0	0	1.68	78	27.64	7	0	0	0	0	0	0	1	0	1	7.5	23	154	1	0	1	1	0	0	0	0	1	1	1	8	0	20	474797	1	1	0	0	0	0	0	0	0	1	30	8	5	9
158	1	66	1	1	1.57	68.3	27.71	4	0	0	0	1	0	0	0	0	1	7.5	21	134	1	0	1	1	0	1	0	0	1	0	1	7	0	15	99424	1	1	0	0	0	0	0	0	0	1	25	8	5	8.6
173	1	47	0	1	1.65	75	27.55	4	0	0	0	1	0	0	0	0	1	7.5	23	353	1	0	0	0	0	1	0	0	1	0	1	17	0	22	403693	1	1	0	0	0	0	0	0	0	1	30	12	6	9.3
188	1	82	1	1	1.54	60	25.3	2	0	1	0	0	0	0	0	0	1	7.5	21	212	1	1	1	1	0	0	0	0	0	0	1	11	0	21	265939	1	0	0	0	0	0	0	0	0	1	25	8	5	5.9
192	1	54	0	1	1.65	70	25.71	3	0	0	1	0	0	0	0	0	1	7.5	24	364	1	1	1	1	1	0	0	0	1	0	1	16	0	18	236085	1	1	0	0	0	0	0	0	0	1	25	8	5	10.5
197	1	50	0	0	1.72	97	32.79	7	0	0	0	0	0	0	1	0	0	7	24	99	1	0	0	0	0	0	0	0	1	1	1	5	0	18	266057	1	1	0	0	0	0	0	0	0	1	25	10	5	8.5
205	1	87	1	1	1.7	75	25.95	3	0	0	1	0	0	0	0	0	1	7.5	24	119	1	1	1	1	1	0	0	0	1	0	1	7	0	20	116567	1	1	0	0	0	0	0	0	0	1	30	8	5	6.4
211	1	59	0	0	1.65	85	31.22	2	0	1	0	0	0	0	0	0	1	7.5	19	364	1	1	0	1	1	0	0	0	1	0	1	16	0	28	299383	1	1	0	0	0	0	0	0	0	1	30	8	5	14.7
216	1	78	1	0	1.7	80	27.68	7	0	0	0	0	0	0	1	0	1	7.5	22	81	1	0	1	1	0	1	0	0	1	0	1	5	0	12	346331	1	1	0	0	0	0	0	0	0	1	30	8	5	7.3
219	1	71	1	1	1.7	88	30.45	3	0	0	1	0	0	0	0	0	1	7.5	21	91	1	1	1	1	1	0	0	0	1	0	1	5	0	36	189871	1	0	0	0	0	0	0	0	0	1	25	8	5	11
220	1	83	0	0	1.66	74.3	26.96	7	0	0	0	0	0	0	1	0	1	7	23	74	0	0	0	0	0	1	0	0	1	0	0	6	0	18	464519	1	1	0	0	0	1	0	0	0	2	40
223	1	89	0	0	1.54	60	25.3	7	0	0	0	0	0	0	1	0	1	7.5	23	84	0	0	1	1	1	0	0	0	1	0	1	17	0	46	112692	1	1	0	0	0	0	0	1	0	1	25	8	5	7.8
231	1	21	0	0	1.75	80	26.12	7	0	0	0	0	0	0	1	0	1	7.5	23	55	1	0	0	0	0	0	0	0	0	0	1	4	0	15	114375	1	1	0	0	0	0	0	0	0	1	25	10	5	7
232	1	62	0	0	1.7	90	31.14	7	0	0	0	0	0	0	1	0	1	7.5	24	305	1	0	0	0	0	1	0	0	1	0	1	14	0	18	562667	1	1	0	0	0	0	0	0	0	1	30	10	6	11
237	1	59	0	1	1.65	88.9	32.65	3	0	0	1	0	0	0	0	0	1	7	23	335	1	1	0	1	1	0	0	0	1	0	1	17	0	29	329996	1	1	0	0	0	0	0	0	0	1	25	10	5	8.1
251	1	88	1	0	1.68	77	27.28	2	0	1	0	0	0	0	0	0	1	7.5	23	101	1	0	0	0	0	0	0	0	0	0	1	5	0	12	162021	1	1	0	0	0	0	0	0	0	1	30	10	5	9
252	1	85	1	1	1.55	73.5	30.59	6	0	0	0	0	0	1	0	0	1	7	22	140	1	1	0	1	1	0	0	0	1	0	1	8	0	14	143522	1	1	0	0	0	0	0	0	0	1	25	10	5	7.1
253	0	53	0	0	1.5	60	26.67	5	0	0	0	0	1	0	0	0	1	7.5	21	172	1	0	0	0	0	0	0	0	0	0	1	8	0	15	201834	1	1	0	0	0	0	0	0	0	1	25	10	6	8
254	0	48	0	1	1.64	72	26.77	3	0	0	1	0	0	0	0	0	1	7	19	171	1	0	0	0	1	0	0	0	1	0	1	9	0	17	182376	1	1	0	0	0	0	0	0	0	1	25	10	5	5.3
255	1	68	1	0	1.6	96	37.5	7	0	0	0	0	0	0	1	0	1	7.5	23	95	1	0	1	1	0	0	0	0	1	1	1	5	0	27	202081	1	1	0	0	0	0	0	0	0	1	30	8	5	8.2
266	1	73	1	0	1.6	80	31.25	7	0	0	0	0	0	0	1	0	1	7	24	103	1	0	0	0	0	0	1	0	1	0	1	9	0	27	335469	1	1	0	0	0	0	0	0	0	1	30	10	6	7.1
271	1	59	0	0	1.72	78	26.37	7	0	0	0	0	0	0	1	0	1	7.5	24	182	1	0	1	1	0	0	1	0	1	0	1	11	0	32	335219	1	1	0	0	0	0	0	0	0	1	30	8	5	8.1
274	1	34	0	0	1.67	75	26.89	1	1	0	0	0	0	0	0	0	1	7.5	24	232	1	0	0	0	0	0	1	0	1	0	1	12	0	28	364126	1	1	0	0	0	0	0	0	0	1	30	10	5	7.2
291	0	72	1	1	1.5	68	30.22	3	0	0	1	0	0	0	0	0	1	7.5	21	348	1	1	0	1	1	0	0	0	1	0	1	18	0	21	271902	1	1	0	0	0	0	0	0	0	1	25	10	5	8.2
294	0	88	1	1	1.58	64	25.64	2	0	1	0	0	0	0	0	0	1	7.5	21	96	1	1	0	1	0	0	0	0	0	0	1	7	0	19	161278	1	1	0	0	0	0	0	0	0	1	25	10	5	5.9
321	1	83	1	0	1.56	67	27.53	7	0	0	0	0	0	0	1	0	1	7.5	21	114	0	0	0	0	0	1	0	0	1	0	0	16	20	53	742560	1	1	0	0	0	0	0	0	1	1	30	10	6	10.1
344	0	54	0	0	1.44	71	34.24	7	0	0	0	0	0	0	1	0	1	7	20	74	1	0	0	0	0	0	1	0	1	0	1	8	0	13	209968	1	1	0	0	0	0	0	0	0	1	30	10	5	6.3
351	1	43	0	0	1.62	76	28.96	2	0	1	0	0	0	0	0	0	1	7.5	23	304	1	0	1	1	0	0	0	0	0	0	1	14	0	33	438850	1	1	0	0	0	0	0	0	0	1	25	8	5	8.2
352	1	76	1	0	1.62	84	32.01	7	0	0	0	0	0	0	1	0	1	8	23	384	1	1	0	1	0	1	0	0	1	0	1	18	0	28	376664	1	1	0	0	0	0	0	0	0	1	35	10	8	7.2
372	1	79	1	0	1.68	75.5	26.75	7	0	0	0	0	0	0	1	0	1	7	23	291	0	0	1	1	0	0	1	0	1	0	0	18	20	48	618585	1	1	0	1	0	0	0	0	1	1	25	8	5	4.9
377	1	51	0	0	1.63	70	26.35	1	1	0	0	0	0	0	0	0	1	7.5	23	64	1	0	0	0	0	0	1	0	1	0	1	13	0	27	314057	1	1	0	0	0	0	0	0	0	1	30		5
379	1	65	0	0	1.57	65	26.37	7	0	0	0	0	0	0	1	0	1	7.5	22	60	0	1	0	1	0	1	0	0	1	0	0	5	0	18	442416	1	1	0	1	0	0	0	0	0	1	35	10	5	11.3
388	0	80	1	0	1.49	68.9	31.03	7	0	0	0	0	0	0	1	0	1	7	19	63	1	0	0	0	0	1	0	0	1	0	1	4	0	24	174944	1	1	0	0	0	0	0	0	0	1	30	10	5	7.7
389	1	37	0	0	1.75	100	32.65	2	0	1	0	0	0	0	0	0	1	7.5	22	340	1	0	0	0	0	0	0	0	0	0	1	17	0	51	414669	1	1	0	0	0	0	0	0	0	1	30	10	5	9.6
408	1	65	1	1	1.64	75	27.89	2	0	1	0	0	0	0	0	0	0	6.5	28	76	1	0	0	0	1	0	0	0	1	0	1	3	0	7	59857	1	1	0	0	0	0	0	0	0	1	25	10	5	5.8
413	0	71	1	1	1.54	70	29.52	3	0	0	1	0	0	0	0	0	1	7	22	247	1	1	1	1	1	0	0	0	1	0	1	12	0	28	237744	1	1	0	0	0	0	0	0	0	1	30	8	5	6.8
425	1	77	1	1	1.55	73	30.39	4	0	0	0	1	0	0	0	0	1	7.5	23	95	1	0	1	1	0	1	0	0	1	0	1	5	0	9	76266	1	1	0	0	0	0	0	0	0	1	30	8	6	5.7
428	1	88	1	0	1.6	65	25.39	7	0	0	0	0	0	0	1	0	1	7.5	23	237	1	0	1	1	0	0	0	0	1	1	1	12	0	25	263209	1	1	0	0	0	0	0	0	0	1	25	8	5	6.9
439	1	82	1	0	1.66	70	25.4	7	0	0	0	0	0	0	1	0	1	7.5	23	208	1	0	1	1	0	0	1	0	1	0	1	10	0	44	675361	1	1	0	0	0	0	0	0	0	1	25	8	5	5.9
441	0	65	1	1	1.67	82	29.4	4	0	0	0	1	0	0	0	0	1	7.5	21	160	1	1	1	1	0	0	0	1	1	0	1	8	0	13	159052	1	1	0	0	0	0	0	0	0	1	25	8	5	5
447	0	38	0	0	1.6	75	29.3	1	1	0	0	0	0	0	0	0	1	7.5	21	124	1	0	1	1	0	0	1	0	1	0	1	13	0	33	279543	1	1	0	0	0	0	0	0	0	1	30	8	5	7.4
452	1	24	0	0	1.81	95	29	7	0	0	0	0	0	0	1	0	1	7.5	25	62	1	0	0	0	0	0	0	1	1	0	1	4	0	23	204237	1	1	0	0	0	0	0	0	0	1	30	10	6
460	0	79	1	0	1.55	84	34.96	7	0	0	0	0	0	0	1	0	1	7.5	23	218	1	1	1	1	0	1	0	0	1	0	1	10	0	17	405118	1	1	0	0	0	0	0	0	0	1	30	8	5	4.9
463	0	75	1	1	1.69	72	25.21	3	0	0	1	0	0	0	0	0	1	7.5	20	433	1	0	0	0	1	0	0	0	1	0	1	22	0	34	479052	1	0	0	0	0	0	0	0	0	1	30	10	5	6.7
464	1	40	0	1	1.65	70	25.71	2	0	1	0	0	0	0	0	0	1	7.5	22	711	1	0	1	1	0	0	0	0	0	0	1	30	0	74	815928	1	1	0	0	0	0	0	0	0	1	25	8	5	11.7
468	1	53	0	0	1.75	101	32.98	1	1	0	0	0	0	0	0	0	1	7	24	187	1	0	1	1	0	0	1	0	1	0	1	10	0	55	311496	1	1	0	0	0	0	0	0	0	1	25	8	5	12.1
474	1	73	1	0	1.65	70	25.71	7	0	0	0	0	0	0	1	0	1	7.5	24	74	1	1	0	1	0	1	0	0	1	0	1	4	0	11	405118	1	1	0	0	0	0	0	0	0	1	30	10	5	8.9
482	1	48	0	0	1.75	85	27.76	7	0	0	0	0	0	0	1	0	0	7	28	355	1	0	1	1	0	0	0	0	1	1	1	17	0	35	442254	1	1	0	0	0	0	0	0	0	1	25	8	5	10.1
494	0	56	0	0	1.56	65	26.71	7	0	0	0	0	0	0	1	0	1	7	23	57	1	0	1	1	1	0	0	0	1	0	1	2	0	12	101047	1	1	0	0	0	0	0	0	0	1	25	8	5	5.5
510	0	24	0	0	1.63	82	30.86	7	0	0	0	0	0	0	1	0	1	7	20	51	1	0	0	0	0	0	0	0	0	0	1	3	0	16	207399	1	1	0	0	0	0	0	0	0	1	30	10	5	6.5
521	0	63	0	0	1.55	65	27.06	7	0	0	0	0	0	0	1	0	1	7	21	71	1	0	0	0	0	0	1	0	1	0	1	6	0	14	175681	1	1	0	0	0	0	0	0	0	1	30	10	5	6.2
536	1	85	1	1	1.7	88	30.45	2	0	1	0	0	0	0	0	0	1	7.5	24	89	1	0	1	1	1	0	0	0	1	0	1	5	0	19	124956	1	1	0	0	0	0	0	0	0	1	25	8	5	10.4
546	1	36	0	1	1.75	93.7	30.6	1	1	0	0	0	0	0	0	0	1	7.5	23	48	1	1	1	1	0	0	0	0	1	1	1	4	0	13	119826	1	1	0	0	0	0	0	0	0	1	25	8	5	6.2
550	1	55	0	0	1.6	68	26.56	7	0	0	0	0	0	0	1	0	1	7.5	22	94	1	0	0	0	0	0	1	0	1	0	1	6	0	11	171551	1	1	0	0	0	0	0	0	0	1	35	10	5	11.8
555	1	76	1	0	1.65	80.5	29.57	3	0	0	1	0	0	0	0	0	1	7.5	23	499	1	1	1	1	1	0	0	0	1	0	1	23	0	60	492243	1	1	0	0	0	0	0	0	0	1	30	8	5	10.2
558	0	52	0	0	1.55	63	26.22	7	0	0	0	0	0	0	1	0	1	7.5	22	519	1	0	1	1	0	0	1	0	1	0	1	24	0	48	490242	1	1	0	0	0	0	0	0	0	1	25	8	5	5.6
559	1	76	1	1	1.68	74	26.22	1	1	0	0	0	0	0	0	0	1	7.5	21	304	1	0	0	0	0	0	1	0	1	0	1	16	0	22	245539	1	1	0	0	0	0	0	0	0	1	25	10	5	12
564	0	67	1	0	1.55	64.8	26.97	7	0	0	0	0	0	0	1	0	1	7.5	22	84	1	0	0	0	0	0	1	0	1	0	1	7	0	26	214317	1	1	0	0	0	0	0	0	0	1	25	10	5	8.2
572	1	54	0	0	1.65	85.5	31.4	1	1	0	0	0	0	0	0	0	1	7.5	21	131	1	0	0	0	0	0	1	0	1	0	1	7	0	17	169220	1	1	0	0	0	0	0	0	0	1	30	10	5	7.9
582	1	65	0	1	1.63	72	27.1	4	0	0	0	1	0	0	0	0	1	7.5	21	112	0	0	1	1	0	1	0	0	1	0	0	8	0	16	335175	1	1	0	0	0	1	0	0	1	1	30	8	5	9.1
583	1	85	1	0	1.65	77.5	28.47	1	1	0	0	0	0	0	0	0	1	7.5	25	168	1	1	0	1	0	0	1	0	1	0	1	10	0	32	423875	1	0	0	0	0	0	0	0	0	1	25	10	5	8.4
586	1	62	0	1	1.68	74	26.22	5	0	0	0	0	1	0	0	0	1	7.5	22	173	1	0	1	1	0	0	0	0	1	1	1	12	0	20	199761	1	0	0	0	0	0	0	0	0	1	25	8	5	8.2
589	0	85	1	0	1.52	70	30.3	7	0	0	0	0	0	0	1	0	1	7	21	95	0	0	1	1	0	0	1	0	1	0	0	16	19	92	734306	1	1	0	0	0	0	1	0	0	1	30	8	5	7.5
591	1	52	0	0	1.6	70	27.34	7	0	0	0	0	0	0	1	0	1	7.5	23	247	1	1	1	1	0	0	1	0	1	0	1	14	0	50	338050	1	1	0	0	0	0	0	0	0	1	30	8	5	5.5
594	1	39	0	1	1.75	85	27.76	1	1	0	0	0	0	0	0	0	1	7.5	21	48	1	0	1	1	0	0	0	0	1	1	1	3	0	7	59100	1	1	0	0	0	0	0	0	0	1	25	8	5	7.2
597	1	73	1	1	1.7	77.3	26.75	6	0	0	0	0	0	1	0	0	1	7	25	244	1	0	0	0	1	0	0	0	1	0	1	13	0	30	237859	1	1	0	0	0	0	0	0	0	1	25	12	6	7.5
616	1	56	1	0	1.7	84	29.07	7	0	0	0	0	0	0	1	0	1	7.5	24	98	0	0	0	0	0	0	0	1	1	0	1	11	0	51	810675	1	1	0	0	0	0	0	1	0	1	30	12	5	8.2
618	1	59	0	0	1.64	69.5	25.84	7	0	0	0	0	0	0	1	0	1	7.5	23	90	1	0	0	0	0	0	0	0	0	0	1	6	0	45	336483	1	1	0	0	0	0	0	0	0	1	25	10	5	6.4
623	1	68	1	1	1.6	65	25.39	4	0	0	0	1	0	0	0	0	1	7.5	23	55	1	0	0	0	0	1	0	0	1	0	1	4	0	6	81468	1	1	0	0	0	0	0	0	0	1	35	10	5	8.8
625	1	42	0	0	1.73	80	26.73	7	0	0	0	0	0	0	1	0	1	7.5	23	65	1	0	1	1	0	0	0	0	0	0	1	4	0	30	289866	1	1	0	0	0	0	0	0	0	1	25	8	5	7
629	1	50	0	0	1.62	70	26.67	7	0	0	0	0	0	0	1	0	1	7.5	23	113	1	0	1	1	0	0	0	0	1	1	1	6	0	14	328309	1	1	0	0	0	0	0	0	0	1	25	8	5	13.3
637	1	57	0	1	1.72	81	27.38	2	0	1	0	0	0	0	0	0	1	7.5	21	97	1	0	1	1	0	0	0	0	0	0	1	6	0	11	127766	1	1	0	0	0	0	0	0	0	1	25	8	5	11.2
642	0	85	1	1	1.5	60	26.67	1	1	0	0	0	0	0	0	0	1	6.5	23	132	1	0	0	0	0	0	1	0	1	0	1	9	0	20	153973	1	1	0	0	0	0	0	0	0	1	30	10	5	3.9
658	1	61	0	0	1.66	85	30.85	7	0	0	0	0	0	0	1	0	1	7.5	23	94	1	0	0	0	0	0	0	0	0	0	1	5	0	43	360699	1	1	0	0	0	0	0	0	0	1	30	10	5	8.2
661	1	67	1	1	1.66	81	29.39	4	0	0	0	1	0	0	0	0	1	7.5	22	58	1	0	0	0	0	1	0	0	1	0	1	3	0	6	151680	1	1	0	0	0	0	0	0	0	1	35	10	5	6.9
669	1	71	1	1	1.66	78	28.31	1	1	0	0	0	0	0	0	0	1	7.5	21	619	1	1	1	1	0	0	1	0	1	0	1	28	0	45	520920	1	1	0	0	0	0	0	0	0	1	25	6	5	7
684	1	54	0	0	1.7	80	27.68	4	0	0	0	1	0	0	0	0	1	7.5	22	70	1	0	0	0	0	1	0	0	1	0	1	5	0	14	525172	1	1	0	0	0	0	0	0	0	0	25	18	6	8.4
694	1	57	0	0	1.6	69.7	27.23	4	0	0	0	1	0	0	0	0	1	7.5	20	334	1	1	0	1	0	1	0	0	1	0	1	15	0	69	346459	1	1	0	0	0	0	0	0	0	1	30	14	5	6.5
707	0	78	1	0	1.5	60	26.67	7	0	0	0	0	0	0	1	0	1	6.5	21	708	1	0	1	1	0	0	0	0	0	0	1	43	0	65	1072092	1	0	0	0	0	0	0	0	0	1	25	8	5	7.4
711	0	42	0	1	1.62	80	30.48	4	0	0	0	1	0	0	0	0	1	7	22	102	1	0	0	0	0	1	0	0	1	0	1	5	0	6	79016	1	1	0	0	0	0	0	0	0	1	30	10	6	5.4
713	1	53	1	0	1.72	80	27.04	7	0	0	0	0	0	0	1	0	0	7	28	95	0	0	0	0	0	0	1	0	1	0	1	4	0	38	320498	1	1	0	0	0	0	0	0	1	1	25	10	5	12
716	0	85	1	1	1.5	60	26.67	4	0	0	0	1	0	0	0	0	1	7.5	20	181	1	1	1	1	0	1	0	0	1	0	1	10	0	15	174410	1	1	0	0	0	0	0	0	0	1	25	8	5	6.5
724	1	53	0	0	1.69	78	27.31	2	0	1	0	0	0	0	0	0	1	7.5	24	87	1	0	0	0	1	0	0	0	1	0	1	5	0	11	99456	1	1	0	0	0	0	0	0	0	1	30	10	5	6
735	0	51	1	0	1.55	65	27.06	7	0	0	0	0	0	0	1	0	1	7	20	138	0	1	0	1	0	1	0	0	1	0	0	20	0	33	691142	1	1	0	0	0	0	0	1	0	1	35	10	6	6.1
748	1	83	1	1	1.83	90	26.87	5	0	0	0	0	1	0	0	0	1	7.5	25	142	1	1	1	1	0	0	0	1	1	0	1	7	0	28	239430	1	1	0	0	0	0	0	0	0	1	30	8	5	7.8
754	1	72	0	0	1.64	68.5	25.47	7	0	0	0	0	0	0	1	0	1	7.5	22	115	0	0	0	0	1	0	0	0	1	0	0	12	0	20	279045	1	1	0	1	0	0	0	0	1	1	30	10	5	7.2
761	0	55	0	0	1.6	74	28.91	7	0	0	0	0	0	0	1	0	1	7	21	158	1	0	1	1	0	0	0	1	1	0	1	9	0	17	225487	1	1	0	0	0	0	0	0	0	1	25	8	5	8.8
763	1	52	0	1	1.8	86	26.54	2	0	1	0	0	0	0	0	0	0	7	28	59	1	0	1	1	1	0	0	0	1	0	1	3	0	6	43839	1	1	0	0	0	0	0	0	0	1	25	6	5	8
768	1	78	1	1	1.55	65	27.06	2	0	1	0	0	0	0	0	0	1	7	23	162	1	1	1	1	0	0	0	0	0	0	1	12	0	54	377639	1	1	0	0	0	0	0	0	0	1	25	8	5	11.6
779	1	87	1	0	1.65	68.5	25.16	5	0	0	0	0	1	0	0	0	1	7.5	21	125	1	0	1	1	0	0	0	1	1	0	1	6	0	17	161205	1	1	0	0	0	0	0	0	0	1	25	8	5	9.5
787	0	68	1	1	1.45	54	25.68	3	0	0	1	0	0	0	0	0	1	7	22	545	1	1	0	1	1	0	0	0	1	0	1	25	0	45	573661	1	1	0	0	0	0	0	0	0	1	25	10	5	8.4
790	1	67	1	1	1.6	65	25.39	3	0	0	1	0	0	0	0	0	1	7.5	23	208	1	1	1	1	1	0	0	0	1	0	1	10	0	16	143311	1	1	0	0	0	0	0	0	0	1	25	8	5	8.6
793	0	72	1	1	1.65	75	27.55	5	0	0	0	0	1	0	0	0	1	7.5	24	272	1	1	1	1	0	0	0	0	0	0	1	13	0	91	389165	1	1	0	0	0	0	0	0	0	1	30	8	5	11.7
798	1	59	0	1	1.62	66.4	25.3	4	0	0	0	1	0	0	0	0	1	7.5	22	328	1	0	1	1	0	1	0	0	1	0	1	19	0	49	326662	1	1	0	0	0	0	0	0	0	1	25	8	5	5.9
800	0	72	1	0	1.52	58	25.1	7	0	0	0	0	0	0	1	0	1	6.5	22	50	1	0	0	0	0	1	0	0	1	0	1	3	0	7	256082	1	1	0	0	0	0	0	0	0	1	30	10	5	3.9
812	1	65	1	1	1.68	72	25.51	3	0	0	1	0	0	0	0	0	1	7.5	21	49	1	0	1	1	1	0	0	0	1	0	1	3	0	16	154567	1	1	0	0	0	0	0	0	0	1	30	8	6	6.2
815	0	88	1	1	1.55	69	28.72	4	0	0	0	1	0	0	0	0	1	7	21	160	1	0	0	0	0	1	0	0	1	0	1	10	0	16	124058	1	1	0	0	0	0	0	0	0	1	30	10	6	4.7
818	1	46	0	0	1.7	73	25.26	1	1	0	0	0	0	0	0	0	1	7.5	24	54	1	0	1	1	0	0	1	0	1	0	1	3	0	12	73384	1	1	0	0	0	0	0	0	0	1	25	8	5	6.6
820	1	57	0	0	1.55	75	31.22	1	1	0	0	0	0	0	0	0	1	7.5	22	224	1	0	1	1	0	0	1	0	1	0	1	12	0	29	391521	1	1	0	0	0	0	0	0	0	1	21	8	5	11.2
821	1	79	1	1	1.5	59	26.22	2	0	1	0	0	0	0	0	0	1	7.5	22	90	1	0	1	1	0	0	0	0	0	0	1	5	0	13	113003	1	1	0	0	0	0	0	0	0	1	25	8	5	6.5
835	1	59	0	1	1.78	87	27.46	1	1	0	0	0	0	0	0	0	1	7	23	228	0	0	1	1	0	0	1	0	1	0	0	16	23	75	625460	1	1	1	1	0	0	0	0	0	1	30	8	5	10.6
838	1	87	1	1	1.73	88.1	29.44	3	0	0	1	0	0	0	0	0	1	7.5	24	95	1	1	1	1	1	0	0	0	1	0	1	8	0	20	174965	1	1	0	0	0	0	0	0	0	1	25	8	5	10.1
839	0	71	1	0	1.5	60	26.67	1	1	0	0	0	0	0	0	0	1	6.5	21	571	1	0	0	0	0	0	1	0	1	0	1	28	0	46	503649	1	1	0	0	0	0	0	0	0	1	30	10	5	6.5
842	1	81	1	1	1.6	81	31.64	2	0	1	0	0	0	0	0	0	0	6.5	28	165	1	0	0	0	1	0	0	0	1	0	1	8	0	11	114766	1	1	0	0	0	0	0	0	0	1	25	10	5	9.1
844	1	72	1	0	1.68	76	26.93	7	0	0	0	0	0	0	1	0	1	7.5	23	99	1	0	0	0	0	1	0	0	1	0	1	5	0	25	310623	1	1	0	0	0	0	0	0	0	1	25	10	5	6.3
847	1	55	0	1	1.68	85	30.12	5	0	0	0	0	1	0	0	0	1	7	22	759	1	0	0	0	0	0	0	0	0	0	1	34	0	108	3310573	1	0	0	0	0	0	0	0	0	1	30	10	5	5.3
849	0	53	0	1	1.52	72	31.16	4	0	0	0	1	0	0	0	0	1	7	20	119	1	0	0	0	0	1	0	0	1	0	1	9	0	12	329661	1	1	0	0	0	0	0	0	0	1	25	10	5	5.5
856	0	57	0	0	1.5	62	27.56	7	0	0	0	0	0	0	1	0	1	7	21	62	1	0	1	1	0	0	0	0	0	0	1	5	0	13	149854	1	1	0	0	0	0	0	0	0	1	25	8	5	5.8
860	1	60	0	1	1.65	68.5	25.16	3	0	0	1	0	0	0	0	0	1	7	22	231	1	1	1	1	1	0	0	0	1	0	1	12	0	23	184486	1	1	0	0	0	0	0	0	0	1	25	8	5	9.2
863	0	81	1	1	1.55	72.7	30.26	5	0	0	0	0	1	0	0	0	1	7	23	352	1	1	1	1	0	0	0	1	1	0	1	20	0	49	536996	1	1	0	0	0	0	0	0	0	1	30	8	5	8.4
887	0	35	0	0	1.76	117	37.77	7	0	0	0	0	0	0	1	0	1	7.5	23	256	1	0	0	0	0	0	0	0	0	0	1	12	0	29	356744	1	1	0	0	0	0	0	0	0	1	30	10	6	6.4
890	1	67	1	0	1.65	70	25.71	7	0	0	0	0	0	0	1	0	1	7.5	23	128	1	0	1	1	0	0	0	0	0	0	1	6	0	33	212807	1	1	0	0	0	0	0	0	0	1	30	8	6	7.8
891	1	64	0	0	1.54	61	25.72	7	0	0	0	0	0	0	1	0	1	7.5	23	73	1	0	1	1	0	0	0	0	0	0	1	4	0	25	281010	1	1	0	0	0	0	0	0	0	1	25	8	5	4.2
901	0	45	0	1	1.75	84.7	27.66	2	0	1	0	0	0	0	0	0	1	7.5	22	71	1	0	1	1	1	0	0	0	1	0	1	4	0	6	62335	1	1	0	0	0	0	0	0	0	1	25	8	5	7
920	1	75	1	0	1.62	72	27.43	7	0	0	0	0	0	0	1	0	1	7.5	23	147	1	0	1	1	0	1	0	0	1	0	1	7	0	51	384875	1	1	0	0	0	0	0	0	0	1	40	8	6	6
934	1	54	0	1	1.67	85	30.48	5	0	0	0	0	1	0	0	0	1	7.5	23	182	1	0	1	1	0	0	0	1	1	0	1	9	0	15	245632	1	1	0	0	0	0	0	0	0	1	30	8	5	14.6
941	1	76	1	0	1.69	92.5	32.39	7	0	0	0	0	0	0	1	0	1	8	24	170	1	0	1	1	0	1	0	0	1	0	1	8	0	21	435519	1	1	0	0	0	0	0	0	0	1	25	8	5	7.5
942	0	64	0	1	1.62	83	31.63	5	0	0	0	0	1	0	0	0	1	7.5	22	353	1	1	1	1	0	0	0	1	1	0	1	15	0	82	1049536	1	0	0	0	0	0	0	0	0	1	25	8	5	9.4
948	1	36	0	0	1.65	80	29.38	7	0	0	0	0	0	0	1	0	1	7.5	23	91	1	0	0	0	0	0	1	0	1	0	1	7	0	26	233463	1	1	0	0	0	0	0	0	0	1	30	10	5	14.1
949	1	46	0	1	1.72	74.5	25.18	1	1	0	0	0	0	0	0	0	1	7.5	24	91	1	0	0	0	0	0	0	0	1	1	1	5	0	6	86372	1	1	0	0	0	0	0	0	0	1	30	10	5	5.4
954	1	57	0	1	1.6	74.8	29.22	2	0	1	0	0	0	0	0	0	1	7	26	254	1	0	1	1	0	0	0	0	1	1	1	12	0	17	178635	1	1	0	0	0	0	0	0	0	1	40	8	5
958	0	77	0	0	1.55	65	27.06	7	0	0	0	0	0	0	1	0	1	7	22	69	0	0	1	1	0	0	1	0	1	0	1	48	0	70	867327	1	0	0	1	0	0	0	0	0	1	35	8	5	5.6
963	1	75	1	0	1.59	80	31.64	7	0	0	0	0	0	0	1	0	1	7	25	74	1	0	0	0	0	1	0	0	1	0	1	3	0	39	522426	1	1	0	0	0	0	0	0	0	1	30	10	5	5.6
965	1	39	0	0	1.7	108	37.37	7	0	0	0	0	0	0	1	0	0	7	28	52	1	0	0	0	0	0	0	0	1	1	1	3	0	16	219012	1	1	0	0	0	0	0	0	0	3	25	9	5	8.2
974	0	66	1	0	1.6	68.5	26.76	5	0	0	0	0	1	0	0	0	1	7	19	71	1	0	0	0	0	0	0	0	0	0	1	5	0	8	85571	1	1	0	0	0	0	0	0	0	1	30	10	5	11.7
989	1	46	0	0	1.73	88.8	29.67	7	0	0	0	0	0	0	1	0	0	7	28	141	1	1	1	1	0	0	1	0	1	0	1	8	0	35	376465	1	1	0	0	0	0	0	0	0	1	30	8	5	5.8
992	1	75	1	0	1.56	65	26.71	1	1	0	0	0	0	0	0	0	1	7	20	175	1	0	0	0	0	0	1	0	1	0	1	11	0	39	282335	1	0	0	0	0	0	0	0	0	1	25	10	5	9.4
1003	1	42	0	1	1.72	77	26.03	1	1	0	0	0	0	0	0	0	1	7.5	24	185	1	1	1	1	0	0	1	0	1	0	1	11	0	13	169272	1	1	0	0	0	0	0	0	0	1	25	6	5	4.6
1011	1	58	0	0	1.62	76	28.96	7	0	0	0	0	0	0	1	0	1	7.5	23	100	1	0	0	0	0	1	0	0	1	0	1	6	0	12	435519	1	1	0	0	0	0	0	0	0	1	35	10	6	10.7
1021	1	72	1	0	1.62	71	27.05	2	0	1	0	0	0	0	0	0	1	7.5	23	60	1	0	0	0	0	0	0	0	0	0	1	5	0	13	145685	1	1	0	0	0	0	0	0	0	1	30	10	5	16
1024	1	60	0	1	1.7	75	25.95	3	0	0	1	0	0	0	0	0	1	7	22	127	1	1	1	1	1	0	0	0	1	0	1	8	0	16	162073	1	1	0	0	0	0	0	0	0	1	25	8	5	8.5
1027	1	63	0	0	1.69	75	26.26	5	0	0	0	0	1	0	0	0	1	7.5	24	369	1	1	0	1	0	0	0	0	1	1	1	16	0	24	304177	1	1	0	0	0	0	0	0	0	1	30	10	5	9.2
1032	0	74	1	1	1.5	65	28.89	6	0	0	0	0	0	1	0	0	1	7.5	21	85	1	0	0	0	1	0	0	0	1	0	1	7	0	10	93001	1	1	0	0	0	0	0	0	0	1	25	10	5	10.3
1047	1	89	1	0	1.65	70	25.71	7	0	0	0	0	0	0	1	0	1	7.5	22	253	1	0	1	1	0	0	0	0	0	0	1	14	0	40	322183	1	1	0	0	0	0	0	0	0	1	25	8	5	9
1048	1	43	0	1	1.7	76.4	26.44	5	0	0	0	0	1	0	0	0	1	7.5	24	49	1	0	0	0	0	0	0	0	0	0	1	6	0	6	117186	1	1	0	0	0	0	0	0	0	1	25	10	5	8.8
1058	1	48	0	1	1.65	74	27.18	2	0	1	0	0	0	0	0	0	1	7.5	23	86	1	1	1	1	0	0	0	0	0	0	1	6	0	20	276059	1	1	0	0	0	0	0	0	0	1	25	8	5	7.3
1079	0	37	0	1	1.65	75	27.55	5	0	0	0	0	1	0	0	0	1	7.5	22	182	1	1	0	1	0	0	0	1	1	0	1	10	0	21	209702	1	1	0	0	0	0	0	0	0	1	25	10	5	10.5
1082	1	87	1	1	1.65	70	25.71	3	0	0	1	0	0	0	0	0	1	7.5	22	398	1	1	1	1	1	0	0	0	1	0	1	18	0	70	1371872	1	0	0	0	0	0	0	0	0	1	25	8	5	10
1085	1	49	0	0	1.67	73	26.18	7	0	0	0	0	0	0	1	0	1	7.5	22	215	1	0	1	1	0	0	0	0	0	0	1	18	0	63	2496524	1	1	0	0	0	0	0	0	0	1	25	8	5	10.4
1087	1	54	0	0	1.63	72	27.1	7	0	0	0	0	0	0	1	0	0	7	28	122	1	0	0	0	0	0	0	0	1	1	1	8	0	22	283372	1	1	0	0	0	0	0	0	0	1	25	10	5	7
1089	1	45	0	0	1.65	82	30.12	1	1	0	0	0	0	0	0	0	1	7.5	23	164	1	1	0	1	0	0	1	0	1	0	1	9	0	21	328746	1	1	0	0	0	0	0	0	0	1	25	10	5	10.8
1104	1	71	0	0	1.72	90	30.42	7	0	0	0	0	0	0	1	0	1	7.5	23	260	0	0	0	0	0	0	1	0	1	0	1	40	0	59	437312	1	1	0	0	0	0	1	0	0	1	30	10	3	8.7
1106	0	87	1	0	1.45	53	25.21	7	0	0	0	0	0	0	1	0	1	7	20	479	1	1	0	1	0	0	0	0	0	0	1	21	0	46	455389	1	0	0	0	0	0	0	0	0	1	25	10	5	5.2
1111	1	52	0	0	1.67	70	25.1	1	1	0	0	0	0	0	0	0	1	7.5	24	197	1	0	1	1	0	0	1	0	1	0	1	12	0	36	430379	1	1	0	0	0	0	0	0	0	1	25	8	5	4.8
1113	1	79	1	0	1.65	89.2	32.76	1	1	0	0	0	0	0	0	0	1	7.5	25	134	1	1	1	1	0	0	1	0	1	0	1	7	0	19	160463	1	1	0	0	0	0	0	0	0	1	30	8	5	4.7
1121	1	95	1	1	1.68	75	26.57	2	0	1	0	0	0	0	0	0	1	7.5	23	91	1	0	0	0	0	0	0	0	0	0	1	8	0	16	133181	1	1	0	0	0	0	0	0	0	1	30	10	5	11
1130	0	69	1	0	1.54	60	25.3	7	0	0	0	0	0	0	1	0	1	7	20	200	1	0	0	0	0	0	1	0	1	0	1	9	0	20	410818	1	1	0	0	0	0	0	0	0	1	25	10	5	8.9
1135	0	60	0	1	1.6	73	28.52	5	0	0	0	0	1	0	0	0	1	7.5	23	319	1	0	0	0	0	0	0	1	1	0	1	16	0	95	1103420	1	1	0	0	0	0	0	0	0	1	30	10	5	7.4
1142	1	83	1	1	1.56	73.1	30.04	3	0	0	1	0	0	0	0	0	1	7.5	22	149	1	1	1	1	1	0	0	0	1	0	1	7	0	13	109024	1	1	0	0	0	0	0	0	0	1	25	8	5	11.6
1145	0	83	1	1	1.62	78	29.72	3	0	0	1	0	0	0	0	0	1	7	22	206	1	1	1	1	1	0	0	0	1	0	1	11	0	21	168762	1	1	0	0	0	0	0	0	0	1	25	8	5	8.6
1153	1	63	0	0	1.6	68	26.56	1	1	0	0	0	0	0	0	0	1	7.5	23	234	1	1	1	1	0	0	1	0	1	0	1	13	0	63	334702	1	1	0	0	0	0	0	0	0	1	25	8	5	11.4
1165	1	75	1	1	1.63	70	26.35	3	0	0	1	0	0	0	0	0	1	7.5	23	193	1	0	0	0	1	0	0	0	1	0	1	9	0	13	144540	1	1	0	0	0	0	0	0	0	3	30	12	6	4.5
1167	1	40	0	1	1.8	102	31.48	3	0	0	1	0	0	0	0	0	1	7.5	23	64	1	0	1	1	1	0	0	0	1	0	1	4	0	7	116026	1	1	0	0	0	0	0	0	0	1	25	8	5	7.8
1169	1	63	0	1	1.7	80	27.68	5	0	0	0	0	1	0	0	0	1	7.5	23	86	1	0	0	0	0	0	0	1	1	0	1	6	0	13	130021	1	1	0	0	0	0	0	0	0	1	30	10	5	7.1
1175	0	65	0	0	1.55	65	27.06	7	0	0	0	0	0	0	1	0	1	7.5	19	51	0	1	1	1	0	0	1	0	1	0	1	27	0	58	626448	1	1	0	0	0	0	1	0	0	1	25	8	5	9.4
1181	1	71	1	1	1.65	72	26.45	3	0	0	1	0	0	0	0	0	1	7.5	21	170	1	1	1	1	1	0	0	0	1	0	1	9	0	13	164698	1	0	0	0	0	0	0	0	0	1	25	6	5	5.6
1204	0	42	0	0	1.6	155	60.55	1	1	0	0	0	0	0	0	0	1	7.5	22	353	1	1	1	1	0	0	1	0	1	0	1	17	0	29	548704	1	1	0	0	0	0	0	0	0	1	25	8	5	19.7
1211	1	75	1	1	1.56	61	25.07	3	0	0	1	0	0	0	0	0	1	7.5	22	362	1	1	0	1	1	0	0	0	1	0	1	16	0	21	233928	1	1	0	0	0	0	0	0	0	1	30	10	5	6.9
1215	1	24	0	0	1.8	95	29.32	1	1	0	0	0	0	0	0	0	0	7	28	75	1	0	1	1	0	0	1	0	1	0	1	6	0	46	489225	1	1	0	0	0	0	0	0	0	1	25	8	5	13.8
1227	1	65	0	0	1.66	77	27.94	7	0	0	0	0	0	0	1	0	1	7	23	62	0	0	0	0	0	1	0	0	1	0	0	5	0	20	371438	1	1	0	0	0	0	0	1	1	1	25	10	5	10.7
1232	0	57	0	0	1.51	64.2	28.16	2	0	1	0	0	0	0	0	0	0	6	26	139	1	0	0	0	1	0	0	0	1	0	1	7	0	12	123416	1	1	0	0	0	0	0	0	0	1	25	10	5	4.4
1295	0	80	1	0	1.5	59.2	26.31	7	0	0	0	0	0	0	1	0	1	7	20	192	1	0	0	0	0	0	0	0	1	1	1	9	0	11	210829	1	1	0	0	0	0	0	0	0	1	25	10	5	16.7
1296	0	69	1	1	1.55	81.8	34.05	1	1	0	0	0	0	0	0	0	1	7.5	22	340	1	0	1	1	0	0	1	0	1	0	1	16	0	27	275040	1	1	0	0	0	0	0	0	0	1	25	8	5	5
1306	1	44	0	0	1.7	76	26.3	7	0	0	0	0	0	0	1	0	1	7	22	57	1	1	0	1	0	0	0	0	0	0	1	3	0	15	107444	1	1	0	0	0	0	0	0	0	1	25	10	5	10.6
1312	1	64	0	0	1.63	73.5	27.66	7	0	0	0	0	0	0	1	0	1	7.5	23	938	1	1	1	1	0	1	0	0	1	0	1	40	0	53	1062639	1	1	0	0	0	0	0	0	0	1	30	8	5	7.3
1319	1	49	0	1	1.7	73.7	25.5	5	0	0	0	0	1	0	0	0	1	7.5	21	170	1	1	1	1	0	0	0	1	1	0	1	10	0	41	602767	1	0	0	0	0	0	0	0	0	1	25	8	5	9.1
1325	1	72	1	1	1.7	75	25.95	6	0	0	0	0	0	1	0	0	1	7.5	21	260	1	1	1	1	1	0	0	0	1	0	1	12	0	18	168196	1	1	0	0	0	0	0	0	0	1	30	8	5	7.1
1329	1	31	0	0	1.68	91.5	32.42	1	1	0	0	0	0	0	0	0	1	7.5	23	79	1	0	0	0	0	0	1	0	1	0	1	6	0	15	158141	1	1	0	0	0	0	0	0	0	1	25	10	5	5.6
1333	1	49	0	1	1.7	73	25.26	2	0	1	0	0	0	0	0	0	1	7.5	22	371	1	1	1	1	0	0	0	0	0	0	1	24	0	41	709372	1	0	0	0	0	0	0	0	0	1	25	8	5	9.4
1345	1	84	1	0	1.64	80	29.74	1	1	0	0	0	0	0	0	0	1	6.5	21	117	1	0	1	1	0	0	1	0	1	0	1	10	0	86	952772	1	0	0	0	0	0	0	0	0	1	30	8	5	7.3
1364	0	87	1	1	1.65	70	25.71	3	0	0	1	0	0	0	0	0	1	7.5	21	594	1	1	1	1	1	0	0	0	1	0	1	34	0	65	799556	1	1	0	0	0	0	0	0	0	1	25	8	5	8.3
1379	1	44	0	1	1.7	79	27.34	2	0	1	0	0	0	0	0	0	1	7.5	22	71	1	0	1	1	0	0	0	0	0	0	1	4	0	29	194819	1	1	0	0	0	0	0	0	0	1	25	8	5	8.7
1382	0	68	1	1	1.45	55	26.16	3	0	0	1	0	0	0	0	0	1	7.5	19	63	1	0	1	1	1	0	0	0	1	0	1	4	0	7	68639	1	1	0	0	0	0	0	0	0	1	30	8	5	4.8
1385	1	57	0	0	1.75	86	28.08	7	0	0	0	0	0	0	1	0	1	7	25	156	1	0	1	1	0	0	0	0	0	0	1	8	0	14	146377	1	1	0	0	0	0	0	0	0	1	25	8	5	8.4
1393	1	51	0	1	1.7	75	25.95	2	0	1	0	0	0	0	0	0	1	7.5	24	147	1	0	1	1	0	0	0	0	0	0	1	9	0	19	305657	1	1	0	0	0	0	0	0	0	1	30	8	6	5.2
1403	1	59	0	0	1.6	64	25	1	1	0	0	0	0	0	0	0	1	7.5	22	143	1	0	1	1	0	0	1	0	1	0	1	8	0	67	288015	1	1	0	0	0	0	0	0	0	1	30	8	5	14.3
1410	0	75	1	1	1.56	63	25.89	4	0	0	0	1	0	0	0	0	1	7.5	19	152	1	0	0	0	0	1	0	0	1	0	1	7	0	12	137963	1	1	0	0	0	0	0	0	0	1	30	10	5	7
1411	0	72	1	1	1.52	70	30.3	3	0	0	1	0	0	0	0	0	1	7.5	21	479	1	0	0	0	1	0	0	0	1	0	1	20	0	28	351745	1	1	0	0	0	0	0	0	0	1	25	10	5	6
1417	1	85	1	1	1.66	75	27.22	3	0	0	1	0	0	0	0	0	1	7.5	23	124	1	1	1	1	1	0	0	0	1	0	1	5	0	11	107184	1	1	0	0	0	0	0	0	0	1	30	8	5	7.4
1431	0	85	1	0	1.5	58.8	26.13	7	0	0	0	0	0	0	1	0	1	7	20	310	1	0	1	1	0	1	0	0	1	0	1	14	0	33	603710	1	1	0	0	0	0	0	0	0	1	25	8	5	5.5
1432	1	33	0	0	1.75	95	31.02	5	0	0	0	0	1	0	0	0	1	7.5	23	270	1	0	1	1	0	0	0	0	1	1	1	12	0	22	275892	1	1	0	0	0	0	0	0	0	1	25	8	5	11.3
1435	1	48	0	0	1.66	86	31.21	7	0	0	0	0	0	0	1	0	1	7.5	25	89	1	1	0	1	0	1	0	0	1	0	1	4	0	6	255306	1	1	0	0	0	0	0	0	0	1	40	12	6	10
1437	1	88	1	0	1.55	63	26.22	1	1	0	0	0	0	0	0	0	1	7	20	95	1	0	1	1	0	0	1	0	1	0	1	5	0	16	146618	1	1	0	0	0	0	0	0	0	1	25	8	5	5.7
1438	1	58	0	1	1.75	86	28.08	1	1	0	0	0	0	0	0	0	1	7.5	24	80	1	0	0	0	0	0	0	0	1	1	1	4	0	7	86183	1	1	0	0	0	0	0	0	0	1	30	10	5	7.8
1445	1	62	0	1	1.7	85	29.41	4	0	0	0	1	0	0	0	0	1	7.5	23	93	1	0	0	0	0	1	0	0	1	0	1	6	0	14	131169	1	1	0	0	0	0	0	0	0	1	25	10	5	11.3
1449	1	70	1	1	1.6	70	27.34	5	0	0	0	0	1	0	0	0	1	7.5	24	268	1	1	0	1	0	0	0	0	1	1	1	12	0	28	297484	1	1	0	0	0	0	0	0	0	1	30	10	5	7.7
1462	1	33	0	1	1.6	72.9	28.48	1	1	0	0	0	0	0	0	0	1	7.5	24	68	1	0	0	0	0	0	0	0	1	1	1	4	0	8	75419	1	1	0	0	0	0	0	0	0	1	35	10	5	6.3
1469	1	69	1	1	1.6	65	25.39	6	0	0	0	0	0	1	0	0	1	7.5	20	152	1	0	0	0	1	0	0	0	1	0	1	7	0	15	143512	1	1	0	0	0	0	0	0	0	1	25	10	6	12.6
1473	1	64	0	1	1.65	76	27.92	1	1	0	0	0	0	0	0	0	1	7.5	25	93	1	0	1	1	0	0	1	0	1	0	1	5	0	12	139834	1	1	0	0	0	0	0	0	0	1	30	8	6	5.8
1490	0	87	1	1	1.58	66.5	26.64	4	0	0	0	1	0	0	0	0	1	7	21	111	1	0	1	1	0	1	0	0	1	0	1	6	0	13	205706	1	1	0	0	0	0	0	0	0	1	25	8	5	8.1
1511	1	47	0	1	1.62	68	25.91	3	0	0	1	0	0	0	0	0	1	7.5	23	152	1	0	1	1	1	0	0	0	1	0	1	7	0	12	127665	1	1	0	0	0	0	0	0	0	1	25	8	5	6.1
1521	1	77	0	1	1.6	73.5	28.71	3	0	0	1	0	0	0	0	0	1	7.5	22	59	0	0	1	1	1	0	0	0	1	0	1	11	0	46	712151	1	0	0	0	0	0	0	0	1	1	25	8	5	9.3
1524	1	63	0	0	1.58	63.5	25.44	7	0	0	0	0	0	0	1	0	0	7	28	51	1	0	1	1	0	0	0	0	1	1	1	4	0	18	250636	1	1	0	0	0	0	0	0	0	1	25	8	5	7
1526	1	65	1	0	1.75	88.5	28.9	7	0	0	0	0	0	0	1	0	1	7	23	145	1	0	1	1	0	1	0	0	1	0	1	6	0	20	417441	1	1	0	0	0	0	0	0	0	1	25	8	5	4.6
1529	0	59	0	1	1.55	61	25.39	3	0	0	1	0	0	0	0	0	1	7.5	20	224	1	1	0	1	1	0	0	0	1	0	1	10	0	14	169187	1	1	0	0	0	0	0	0	0	1	25	10	5	6.1
1541	0	75	1	1	1.56	78.5	32.26	3	0	0	1	0	0	0	0	0	1	7.5	21	91	1	1	0	1	1	0	0	0	1	0	1	13	0	20	174144	1	1	0	0	0	0	0	0	0	1	30	10	5	8.9
1543	0	42	0	0	1.62	80	30.48	7	0	0	0	0	0	0	1	0	1	7.5	22	66	1	0	0	0	0	1	0	0	1	0	1	4	0	15	339505	1	1	0	0	0	0	0	0	0	1	40	10	8	9.3
1546	0	50	0	0	1.6	65	25.39	7	0	0	0	0	0	0	1	0	1	7	21	97	1	0	1	1	0	0	1	0	1	0	1	8	0	28	247103	1	1	0	0	0	0	0	0	0	1	25	8	5	7.1
1547	1	97	1	1	1.67	70	25.1	3	0	0	1	0	0	0	0	0	1	7.5	21	1109	1	1	1	1	1	0	0	0	1	0	1	31	0	38	473847	1	0	0	0	0	0	0	0	0	1	30	8	5	9.2
1550	0	83	1	1	1.55	65	27.06	3	0	0	1	0	0	0	0	0	1	7.5	20	139	1	0	0	0	1	0	0	0	1	0	1	14	0	25	218491	1	1	0	0	0	0	0	0	0	1	30	10	5	5.3
1554	1	62	0	0	1.61	75	28.93	7	0	0	0	0	0	0	1	0	0	7	28	53	1	0	0	0	0	0	0	0	1	1	1	3	0	15	212424	1	1	0	0	0	0	0	0	0	1	25	10	5	8.2
1560	1	24	0	1	1.7	98	33.91	2	0	1	0	0	0	0	0	0	1	7.5	21	70	1	0	0	0	0	0	0	0	0	0	1	7	0	16	144334	1	1	0	0	0	0	0	0	0	1	25	10	5	10.7
1564	0	61	0	1	1.58	65	26.04	4	0	0	0	1	0	0	0	0	1	7	22	78	1	0	0	0	0	1	0	0	1	0	1	5	0	9	169483	1	1	0	0	0	0	0	0	0	1	25	10	5	7.2
1566	1	61	0	0	1.68	90	31.89	7	0	0	0	0	0	0	1	0	1	7.5	24	72	1	1	0	1	0	0	0	1	1	0	1	4	0	9	155834	1	1	0	0	0	0	0	0	0	1	25	10	5	6.4
1571	0	64	1	1	1.51	69	30.26	5	0	0	0	0	1	0	0	0	1	7.5	21	287	0	0	1	1	0	0	0	1	1	0	0	11	0	19	288266	1	1	0	0	0	1	0	0	1	1	30	8	6	5.7
1575	1	83	1	1	1.6	76	29.69	3	0	0	1	0	0	0	0	0	1	7.5	23	341	1	0	1	1	1	0	0	0	1	0	1	16	0	43	312815	1	1	0	0	0	0	0	0	0	1	25	8	6	11.6
1579	1	87	1	1	1.75	78	25.47	4	0	0	0	1	0	0	0	0	1	7.5	22	115	1	0	1	1	0	1	0	0	1	0	1	6	0	10	102645	1	1	0	0	0	0	0	0	0	1	30	8	5	8
1581	1	73	1	0	1.61	69.8	26.93	7	0	0	0	0	0	0	1	0	1	7.5	22	74	1	1	0	1	0	1	0	0	1	0	1	3	0	15	352960	1	1	0	0	0	0	0	0	0	1	30	10	5	5.8
1587	0	65	1	0	1.5	70	31.11	7	0	0	0	0	0	0	1	0	1	7	20	267	1	0	0	0	1	0	0	0	1	0	1	13	0	26	360096	1	1	0	0	0	0	0	0	0	1	30	12	8	7
1592	1	48	0	0	1.61	75	28.93	7	0	0	0	0	0	0	1	0	0	7	28	48	1	0	1	1	0	0	0	0	1	1	1	3	0	17	299715	1	1	0	0	0	0	0	0	0	1	25	8	5	6.8
1597	0	76	1	0	1.65	77.5	28.47	7	0	0	0	0	0	0	1	0	1	7	21	49	1	0	0	0	0	1	0	0	1	0	1	3	0	17	373975	1	1	0	0	0	0	0	0	0	1	30	10	5	5.9
1602	1	81	1	1	1.7	75	25.95	3	0	0	1	0	0	0	0	0	1	7.5	23	482	0	1	1	1	1	0	0	0	1	0	0	21	0	21	422257	0	0	0	0	1	0	1	0	0	1	25	8	5	9.9
1613	1	91	1	1	1.65	72.5	26.63	3	0	0	1	0	0	0	0	0	1	7.5	24	109	1	1	1	1	1	0	0	0	1	0	1	7	0	13	126189	1	1	0	0	0	0	0	0	0	1	25	8	5	13
1616	1	76	1	1	1.55	100	41.62	3	0	0	1	0	0	0	0	0	1	7.5	22	503	1	1	0	1	1	0	0	0	1	0	1	23	0	31	326398	1	1	0	0	0	0	0	0	0	1	30	10	5	7.2
1635	1	62	1	0	1.54	74	31.2	7	0	0	0	0	0	0	1	0	1	7.5	24	255	0	0	0	0	0	1	0	0	1	0	0	18	0	32	571808	1	1	0	0	0	1	0	0	1	1	40	10	8	5.3
1637	1	60	0	1	1.62	66	25.15	4	0	0	0	1	0	0	0	0	1	7.5	22	71	1	0	1	1	0	1	0	0	1	0	1	13	0	13	434481	1	1	0	0	0	0	0	0	0	1	30	8	5	7.6
1639	0	69	1	0	1.52	67	29	7	0	0	0	0	0	0	1	0	1	6.5	21	48	1	0	1	1	0	1	0	0	1	0	1	3	0	8	245482	1	1	0	0	0	0	0	0	0	1	35	8	5	5.9
1641	0	43	0	0	1.53	62	26.49	7	0	0	0	0	0	0	1	0	1	7	20	73	1	0	0	0	0	0	1	0	1	0	1	7	0	13	331733	1	1	0	0	0	0	0	0	0	1	30	10	5	12.5
1647	1	64	0	0	1.68	72	25.51	2	0	1	0	0	0	0	0	0	1	7.5	23	461	1	0	0	0	0	0	0	0	1	1	1	21	0	26	592441	1	1	0	0	0	0	0	0	0	1	30	10	6	7.6
1652	1	75	1	0	1.65	70	25.71	7	0	0	0	0	0	0	1	0	1	7.5	22	53	1	0	1	1	0	0	1	0	1	0	1	10	0	39	317016	1	1	0	0	0	0	0	0	0	1	25	8	5	12.1
1663	1	58	0	1	1.61	74	28.55	1	1	0	0	0	0	0	0	0	1	7	24	179	1	1	1	1	0	0	1	0	1	0	1	10	0	51	351645	1	1	0	0	0	0	0	0	0	1	30	8	5	9.2
1673	1	74	1	0	1.63	69	25.97	7	0	0	0	0	0	0	1	0	1	7	22	122	1	0	0	0	0	1	0	0	1	0	1	6	0	31	635137	1	1	0	0	0	0	0	0	0	1	35	10	5	7.5
1679	1	76	1	0	1.65	70	25.71	7	0	0	0	0	0	0	1	0	1	7.5	24	70	1	0	1	1	0	0	1	0	1	0	1	7	0	31	240930	1	1	0	0	0	0	0	0	0	1	30	8	5	11.3
1683	0	47	0	1	1.76	88	28.41	2	0	1	0	0	0	0	0	0	1	7.5	23	101	0	0	1	1	0	0	0	0	1	0	1	5	0	14	147152	1	1	0	0	0	0	0	0	0	1	25	8	5	8.4
1686	0	58	0	1	1.4	53.7	27.4	3	0	0	1	0	0	0	0	0	1	7.5	20	327	1	1	0	1	1	0	0	0	1	0	1	16	0	48	518864	1	1	0	0	0	0	0	0	0	1	25	10	5	6.9
1697	1	78	1	1	1.65	86.5	31.77	3	0	0	1	0	0	0	0	0	1	7.5	23	412	1	1	1	1	1	0	0	0	1	0	1	20	0	30	351506	1	1	0	0	0	0	0	0	0	1	25	8	5	8.6
1704	1	66	0	1	1.64	80	29.74	4	0	0	0	1	0	0	0	0	1	7.5	24	231	0	0	0	0	0	1	0	0	1	0	0	7	0	17	342328	1	1	0	0	0	0	0	1	0	3	35	12	6	8.5
1706	0	81	1	1	1.58	76	30.44	6	0	0	0	0	0	1	0	0	1	7.5	22	58	1	0	0	0	1	0	0	0	1	0	1	4	0	7	67771	1	1	0	0	0	0	0	0	0	1	25	10	5	5
1709	0	87	1	1	1.61	66	25.46	4	0	0	0	1	0	0	0	0	1	7.5	22	178	1	0	1	1	0	1	0	0	1	0	1	10	0	13	315984	1	1	0	0	0	0	0	0	0	1	25	8	5	5.4
1711	0	79	1	1	1.5	64	28.44	2	0	1	0	0	0	0	0	0	1	7.5	20	119	1	0	1	1	0	0	0	0	0	0	1	14	0	17	253308	1	1	0	0	0	0	0	0	0	1	25	8	5	7.5
1715	0	61	0	0	1.57	68	27.59	7	0	0	0	0	0	0	1	0	1	7	22	339	1	1	1	1	0	1	0	0	1	0	1	21	0	53	1314611	1	1	0	0	0	0	0	0	0	1	25	8	5	12.6
1721	1	32	0	0	1.75	81	26.45	7	0	0	0	0	0	0	1	0	1	7.5	23	543	1	1	1	1	0	0	0	0	0	0	1	23	0	39	710706	1	1	0	0	0	0	0	0	0	1	25	8	5	14.3
1729	1	84	1	0	1.6	65	25.39	7	0	0	0	0	0	0	1	0	1	7.5	23	138	1	1	0	1	0	0	0	0	0	0	1	8	0	29	262973	1	1	0	0	0	0	0	0	0	2	35
1734	1	61	0	0	1.65	68.5	25.16	7	0	0	0	0	0	0	1	0	1	7.5	21	264	1	1	0	1	0	0	0	0	0	0	1	16	0	35	1067868	1	1	0	0	0	0	0	0	0	1	30	10	5	10.2
1735	1	69	0	0	1.66	79.9	29	1	1	0	0	0	0	0	0	0	1	7.5	21	121	0	0	0	0	0	0	1	0	1	0	0	16	0	41	40971	1	1	0	1	0	0	1	0	0	1	25	10	5	7.6
1736	0	72	1	0	1.53	66	28.19	7	0	0	0	0	0	0	1	0	1	7	21	52	1	0	0	0	0	1	0	0	1	0	1	4	0	14	375124	1	1	0	0	0	0	0	0	0	1	30	10	5	5.7
1745	1	70	1	1	1.6	75.5	29.49	3	0	0	1	0	0	0	0	0	1	7.5	22	164	1	1	1	1	1	0	0	0	1	0	1	16	0	72	871683	1	0	0	0	0	0	0	0	0	1	25	8	5	7.4
1761	1	43	0	1	1.72	75	25.35	2	0	1	0	0	0	0	0	0	1	7.5	24	54	1	0	0	0	0	0	0	0	0	0	1	10	0	19	167636	1	1	0	0	0	0	0	0	0	1	30	12	6	6.2
1778	0	75	1	0	1.55	70	29.14	7	0	0	0	0	0	0	1	0	1	7	21	197	1	0	1	1	0	0	1	0	1	0	1	20	0	51	911112	1	0	0	0	0	0	0	0	0	1	25	8	5	5.3
1780	1	42	0	0	1.76	102	32.93	7	0	0	0	0	0	0	1	0	1	8	22	142	1	0	1	1	0	1	0	0	1	0	1	8	0	61	673061	1	1	0	0	0	0	0	0	0	1	30	8	6	9
1788	1	82	1	0	1.65	81.9	30.08	7	0	0	0	0	0	0	1	0	1	7.5	25	303	1	0	0	0	0	1	0	0	1	0	1	16	0	23	839556	1	1	0	0	0	0	0	0	0	1	35	10	5	6.8
1800	1	74	0	0	1.6	65	25.39	2	0	1	0	0	0	0	0	0	1	7.5	23	276	0	1	0	1	0	0	1	0	1	0	1	27	0	69	615791	1	1	0	0	0	0	0	0	0	1	25	10	5	10.8
1804	0	83	1	1	1.56	61	25.07	7	0	0	0	0	0	0	1	0	1	7	22	116	1	1	1	1	0	0	0	0	0	0	1	7	0	53	955289	1	1	0	0	0	0	0	0	0	1	30	8	5	6
1809	0	89	1	1	1.6	71	27.73	6	0	0	0	0	0	1	0	0	1	7.5	21	130	1	1	1	1	1	0	0	0	1	0	1	6	0	10	96704	1	1	0	0	0	0	0	0	0	1	25	8	5	6.9
1832	1	58	0	0	1.5	60	26.67	7	0	0	0	0	0	0	1	0	1	7	21	168	1	1	0	1	0	0	1	0	1	0	1	9	0	19	223604	1	1	0	0	0	0	0	0	0	1	25	10	5	8.4
1836	1	66	1	0	1.7	90	31.14	1	1	0	0	0	0	0	0	0	1	7.5	23	111	1	0	0	0	0	0	1	0	1	0	1	7	0	14	181858	1	1	0	0	0	0	0	0	0	1	25	10	5	7.8
1837	1	41	0	0	1.68	145	51.37	7	0	0	0	0	0	0	1	0	1	7.5	28	141	1	1	0	1	1	0	0	0	1	0	1	7	0	10	103508	1	1	0	0	0	0	0	0	0	1	30	10	6	10.9
1838	1	49	0	0	1.78	87	27.46	7	0	0	0	0	0	0	1	0	1	7.5	23	87	1	0	0	0	0	0	1	0	1	0	1	6	0	13	274430	1	1	0	0	0	0	0	0	0	1	30	10	5	12
1844	1	79	1	1	1.7	75	25.95	3	0	0	1	0	0	0	0	0	1	7.5	22	312	1	1	1	1	1	0	0	0	1	0	1	15	0	19	263312	1	0	0	0	0	0	0	0	0	1	25	8	5	10
1864	0	56	0	1	1.55	62	25.81	4	0	0	0	1	0	0	0	0	1	7.5	20	256	1	1	1	1	0	1	0	0	1	0	1	12	0	21	184962	1	1	0	0	0	0	0	0	0	1	25	8	5	9.5
1869	1	59	0	1	1.67	70	25.1	1	1	0	0	0	0	0	0	0	1	7.5	23	87	1	0	1	1	0	0	1	0	1	0	1	8	0	41	271170	1	1	0	0	0	0	0	0	0	1	21	8	5	7.8
1873	1	54	0	1	1.65	81.2	29.83	4	0	0	0	1	0	0	0	0	1	7.5	25	75	1	0	0	0	0	1	0	0	1	0	1	4	0	7	63576	1	1	0	0	0	0	0	0	0	1	30	10	6	8.3
1875	1	75	1	1	1.55	61.6	25.64	3	0	0	1	0	0	0	0	0	1	7.5	24	169	1	1	1	1	1	0	0	0	1	0	1	8	0	20	172253	1	1	0	0	0	0	0	0	0	1	25	8	5	5.4
1877	1	75	1	0	1.55	70	29.14	7	0	0	0	0	0	0	1	0	1	7	23	175	1	1	0	1	0	1	0	0	1	0	1	9	0	31	575332	1	1	0	0	0	0	0	0	0	1	25	10	5	10.2
1886	1	73	1	1	1.65	70	25.71	3	0	0	1	0	0	0	0	0	1	7	21	240	1	1	0	1	1	0	0	0	1	0	1	15	0	26	249191	1	1	0	0	0	0	0	0	0	1	30	10	5	8.3
1888	1	71	1	1	1.65	70	25.71	4	0	0	0	1	0	0	0	0	1	7.5	24	167	1	1	1	1	0	1	0	0	1	0	1	8	0	34	489156	1	1	0	0	0	0	0	0	0	1	25	8	5	3.2
1895	0	91	1	1	1.6	85	33.2	5	0	0	0	0	1	0	0	0	1	7.5	22	329	0	1	1	1	0	0	0	0	0	0	0	17	39	57	707619	1	1	1	0	0	1	0	0	0	1	25	8	5	6.5
1899	1	67	1	1	1.69	80.5	28.19	3	0	0	1	0	0	0	0	0	1	7.5	22	188	1	1	1	1	1	0	0	0	1	0	1	11	0	15	173958	1	1	0	0	0	0	0	0	0	1	30	8	5	8.8
1908	1	68	1	0	1.55	68	28.3	7	0	0	0	0	0	0	1	0	1	7	23	100	1	1	0	1	0	1	0	0	1	0	1	5	0	9	336125	1	1	0	0	0	0	0	0	0	1	35	10	5	9.2
1911	1	59	0	1	1.7	78	26.99	5	0	0	0	0	1	0	0	0	1	7.5	24	206	1	1	0	1	0	0	0	1	1	0	1	10	0	12	129410	1	1	0	0	0	0	0	0	0	1	25	10	5	9.5
1912	1	30	0	0	1.67	75	26.89	7	0	0	0	0	0	0	1	0	1	7.5	23	98	1	0	0	0	0	0	1	0	1	0	1	6	0	51	417036	1	1	0	0	0	0	0	0	0	1	30	10	6	8
1913	0	89	1	0	1.4	58.5	29.85	2	0	1	0	0	0	0	0	0	1	7	23	354	1	1	0	1	0	0	0	0	0	0	1	17	0	32	223730	1	1	0	0	0	0	0	0	0	1	25	10	5	8.5
1918	0	67	1	1	1.45	60	28.54	4	0	0	0	1	0	0	0	0	1	7.5	22	131	1	1	1	1	0	0	0	1	1	0	1	6	0	22	235064	1	1	0	0	0	0	0	0	0	1	25	8	5	6.5
1925	0	49	0	0	1.58	66	26.44	7	0	0	0	0	0	0	1	0	1	7	22	140	1	0	1	1	0	0	1	0	1	0	1	7	0	14	189250	1	1	0	0	0	0	0	0	0	1	25	8	5	8.4
1933	0	64	0	1	1.5	68.7	30.53	4	0	0	0	1	0	0	0	0	1	7.5	20	134	1	1	1	1	0	1	0	0	1	0	1	9	0	12	214217	1	1	0	0	0	0	0	0	0	1	30	8	5	6.4
1942	1	75	1	1	1.58	63	25.24	4	0	0	0	1	0	0	0	0	1	7.5	23	107	1	0	1	1	0	1	0	0	1	0	1	5	0	8	192411	1	1	0	0	0	0	0	0	0	1	25	10	5	8.6
1954	0	54	0	1	1.67	94	33.71	5	0	0	0	0	1	0	0	0	1	7.5	20	122	1	1	1	1	0	0	0	1	1	0	1	6	0	25	167983	1	1	0	0	0	0	0	0	0	1	25	8	5	8.6
1959	0	82	1	0	1.58	68	27.24	7	0	0	0	0	0	0	1	0	1	7	22	215	1	1	0	1	0	0	1	0	1	0	1	10	0	33	279210	1	1	0	0	0	0	0	0	0	1	25	8	5	7.4
1963	0	60	0	1	1.6	66.9	26.13	5	0	0	0	0	1	0	0	0	1	7.5	21	246	1	0	1	1	0	0	0	1	1	0	1	11	0	19	211756	1	1	0	0	0	0	0	0	0	1	25	8	5	5
1968	1	69	1	0	1.6	65	25.39	1	1	0	0	0	0	0	0	0	1	7.5	22	61	1	0	1	1	0	0	1	0	1	0	1	8	0	22	198351	1	1	0	0	0	0	0	0	0	1	25	8	5	8.9
1972	1	60	1	0	1.58	63	25.24	7	0	0	0	0	0	0	1	0	1	7.5	22	66	0	0	0	0	0	0	1	0	1	0	1	9	0	26	390371	1	1	0	0	0	0	0	0	1	1	25	10	5	11.1
1975	1	75	1	1	1.65	74.4	27.33	3	0	0	1	0	0	0	0	0	1	8	20	162	1	1	1	1	1	0	0	0	1	0	1	7	0	17	125364	1	1	0	0	0	0	0	0	0	1	25	8	6	9.5
1981	1	80	1	1	1.65	70	25.71	3	0	0	1	0	0	0	0	0	1	7	22	590	1	0	1	1	1	0	0	0	1	0	1	27	0	37	388031	1	1	0	0	0	0	0	0	0	1	25	8	5	9.7
1983	0	70	1	0	1.6	70	27.34	5	0	0	0	0	1	0	0	0	1	7	21	366	1	1	1	1	0	0	0	1	1	0	1	18	0	52	667209	1	1	0	0	0	0	0	0	0	1	25	8	5	9.2
1992	1	51	0	0	1.62	82	31.25	7	0	0	0	0	0	0	1	0	1	7.5	24	119	1	0	1	1	0	0	0	0	0	0	1	6	0	10	197011	1	1	0	0	0	0	0	0	0	1	30	8	5	7
1994	1	59	0	1	1.65	74	27.18	4	0	0	0	1	0	0	0	0	1	7.5	22	442	1	0	0	0	0	1	0	0	1	0	1	22	0	27	706047	1	1	0	0	0	0	0	0	0	1	30	12	5	9.7
1996	1	92	1	1	1.6	67.5	26.37	6	0	0	0	0	0	1	0	0	1	7	22	265	1	1	0	1	1	0	0	0	1	0	1	13	0	43	277919	1	1	0	0	0	0	0	0	0	1	25	10	5	9.2
2010	1	49	1	1	1.72	75	25.35	7	0	0	0	0	0	0	1	0	1	7.5	23	283	0	1	0	1	0	1	0	0	1	0	1	10	0	37	240681	1	1	0	0	0	0	0	0	1	1	25	10	5	9.6
2013	1	81	0	1	1.6	66	25.78	1	1	0	0	0	0	0	0	0	1	7.5	24	395	0	0	1	1	0	0	1	0	1	0	0	14	0	36	285420	1	1	0	0	1	0	0	0	0	1	25	8	5	11.2
2016	0	91	1	0	1.43	57	27.87	7	0	0	0	0	0	0	1	0	1	7	20	66	1	0	0	0	0	0	0	0	0	0	1	4	0	21	183949	1	1	0	0	0	0	0	0	0	1	30	10	5	6.8
2017	1	82	1	0	1.64	71	26.4	7	0	0	0	0	0	0	1	0	1	7.5	24	164	1	1	1	1	0	1	0	0	1	0	1	8	0	11	331126	1	1	0	0	0	0	0	0	0	1	25	8	5	9.3
2026	1	54	0	1	1.65	94	34.53	4	0	0	0	1	0	0	0	0	1	7.5	23	68	1	1	1	1	0	1	0	0	1	0	1	4	0	7	195511	1	1	0	0	0	0	0	0	0	1	25	8	5	7.5
2027	1	77	1	0	1.71	79	27.02	7	0	0	0	0	0	0	1	0	1	7.5	24	98	1	0	0	0	0	1	0	0	1	0	1	5	0	9	628549	1	1	0	0	0	0	0	0	0	1	40	10	6	12.6
2031	1	36	0	0	1.7	112	38.75	7	0	0	0	0	0	0	1	0	1	7.5	23	280	1	1	1	1	0	0	1	0	1	0	1	14	0	20	410786	1	1	0	0	0	0	0	0	0	1	25	8	5	10.8
2032	1	62	0	1	1.72	100	33.8	5	0	0	0	0	1	0	0	0	1	7.5	23	154	1	1	1	1	0	0	0	1	1	0	1	7	0	11	140594	1	1	0	0	0	0	0	0	0	1	25	8	5	12.2
2034	1	54	0	0	1.62	78	29.72	7	0	0	0	0	0	0	1	0	1	7.5	22	169	1	0	0	0	0	0	0	0	0	0	1	9	0	31	880699	1	1	0	0	0	0	0	0	0	1	30	10	8	7.6
2041	0	78	1	1	1.6	65	25.39	3	0	0	1	0	0	0	0	0	1	7.5	21	82	0	1	1	1	1	0	0	0	1	0	0	14	0	14	715706	0	0	0	0	1	0	0	0	0	1	25	8	8	8.6
2042	0	83	1	1	1.55	67.5	28.1	4	0	0	0	1	0	0	0	0	1	7.5	19	131	1	1	1	1	0	0	0	1	1	0	1	6	0	12	120243	1	1	0	0	0	0	0	0	0	1	25	8	5	6.7
2045	1	81	1	0	1.68	74	26.22	4	0	0	0	1	0	0	0	0	1	7.5	22	114	1	1	0	1	0	1	0	0	1	0	1	7	0	19	148121	1	1	0	0	0	0	0	0	0	1	30	10	5	6.5
2048	0	82	1	1	1.5	75	33.33	1	1	0	0	0	0	0	0	0	1	7.5	20	172	1	1	1	1	0	0	1	0	1	0	1	9	0	27	215382	1	1	0	0	0	0	0	0	0	1	25	8	5	5.2
2054	1	77	1	1	1.7	88	30.45	3	0	0	1	0	0	0	0	0	1	7.5	24	93	0	1	0	1	1	0	0	0	1	0	0	15	0	24	354184	1	0	0	0	1	0	0	0	0	1	35	10	5	8.6
2063	0	87	1	1	1.55	80	33.3	4	0	0	0	1	0	0	0	0	1	7.5	20	117	1	1	1	1	0	1	0	0	1	0	1	6	0	10	85487	1	1	0	0	0	0	0	0	0	1	35	8	5	6.7
2074	1	40	0	1	1.6	74	28.91	4	0	0	0	1	0	0	0	0	1	7.5	21	95	1	0	1	1	0	1	0	0	1	0	1	6	0	9	119029	1	1	0	0	0	0	0	0	0	1	25	8	5	6.2
2078	1	49	0	1	1.7	82	28.37	3	0	0	1	0	0	0	0	0	1	7.5	23	184	1	0	1	1	1	0	0	0	1	0	1	8	0	13	179318	1	1	0	0	0	0	0	0	0	1	30	8	5	10.4
2079	1	58	0	1	1.75	92	30.04	1	1	0	0	0	0	0	0	0	1	7.5	22	166	1	0	1	1	0	0	1	0	1	0	1	8	0	22	241277	1	1	0	0	0	0	0	0	0	1	25	8	5	8.5
2082	0	62	0	0	1.55	85	35.38	7	0	0	0	0	0	0	1	0	1	7	23	95	1	0	0	0	1	0	0	0	1	0	1	5	0	27	234140	1	1	0	0	0	0	0	0	0	1	30	16	5	6.8
2085	0	51	0	1	1.55	64	26.64	5	0	0	0	0	1	0	0	0	1	7.5	19	75	1	0	1	1	0	0	0	1	1	0	1	6	0	9	108557	1	1	0	0	0	0	0	0	0	1	30	8	5	5.9
2094	1	64	0	1	1.7	90	31.14	3	0	0	1	0	0	0	0	0	1	7.5	23	319	1	1	0	1	1	0	0	0	1	0	1	1	0	42	297912	1	1	0	0	0	0	0	0	0	1	30	10	8	10.1
2095	1	53	0	0	1.68	82.9	29.37	4	0	0	0	1	0	0	0	0	1	8	26	138	1	0	0	0	0	1	0	0	1	0	1	7	0	44	622813	1	1	0	0	0	0	0	0	0	1	25	10	5	9.7
2096	0	73	1	1	1.6	73.3	28.63	5	0	0	0	0	1	0	0	0	1	7.5	21	157	1	1	0	1	0	0	0	0	1	1	1	8	0	52	323693	1	1	0	0	0	0	0	0	0	1	30	10	5	5.9
2106	0	60	0	0	1.63	67	25.22	7	0	0	0	0	0	0	1	0	1	7.5	22	84	1	0	1	1	0	0	1	0	1	0	1	6	0	24	130648	1	1	0	0	0	0	0	0	0	1	25	8	5	6.1
2107	0	61	0	1	1.6	90	35.16	3	0	0	1	0	0	0	0	0	1	7.5	22	61	1	1	0	1	1	0	0	0	1	0	1	5	0	8	77387	1	1	0	0	0	0	0	0	0	1	35	10	6	6.6
2120	0	47	0	0	1.55	65	27.06	7	0	0	0	0	0	0	1	0	1	7	21	156	0	0	1	1	0	0	1	0	1	0	0	10	27	91	666004	1	1	1	1	0	0	0	0	0	1	25	8	5	8.3
2127	1	74	1	1	1.65	74	27.18	3	0	0	1	0	0	0	0	0	1	7	24	58	1	0	0	0	1	0	0	0	1	0	1	4	0	66	1724455	1	0	0	0	0	0	0	0	0	1	25	10	6	7
2129	1	61	0	0	1.7	75	25.95	7	0	0	0	0	0	0	1	0	0	7	28	97	1	0	1	1	0	0	0	0	1	1	1	5	0	35	363353	1	1	0	0	0	0	0	0	0	1	25	8	5	9.5
2130	1	52	0	0	1.7	89	30.8	7	0	0	0	0	0	0	1	0	1	7.5	24	227	1	1	0	1	0	1	0	0	1	0	1	10	0	15	243496	1	1	0	0	0	0	0	0	0	1	30	10	5	7.3
2134	1	62	0	0	1.55	62.5	26.01	7	0	0	0	0	0	0	1	0	1	7.5	24	106	1	1	0	1	1	0	0	0	1	0	1	5	0	9	81460	1	1	0	0	0	0	0	0	0	1	30	10	6	5.9
2136	0	49	0	0	1.58	65	26.04	1	1	0	0	0	0	0	0	0	1	7.5	22	79	1	1	0	1	0	0	1	0	1	0	1	6	0	36	203061	1	1	0	0	0	0	0	0	0	1	25	10	5	10.8
2140	0	53	0	0	1.58	75	30.04	1	1	0	0	0	0	0	0	0	1	7	20	180	1	1	1	1	0	0	1	0	1	0	1	10	0	15	312695	1	1	0	0	0	0	0	0	0	1	30	8	5	9.8
2141	1	39	0	0	1.7	120.7	41.76	7	0	0	0	0	0	0	1	0	1	7.5	21	50	1	0	0	0	0	0	0	0	1	1	1	3	0	13	409822	1	1	0	0	0	0	0	0	0	1	30	10	5	7.4
2142	1	74	1	1	1.6	75	29.3	4	0	0	0	1	0	0	0	0	1	7.5	22	185	1	1	1	1	0	1	0	0	1	0	1	8	0	11	106565	1	1	0	0	0	0	0	0	0	1	30	8	5	8.9
2143	0	60	0	0	1.56	65	26.71	7	0	0	0	0	0	0	1	0	1	7	20	154	1	0	1	1	0	0	1	0	1	0	1	7	0	15	153573	1	1	0	0	0	0	0	0	0	1	25	8	5	7.4
2145	0	69	1	1	1.54	63.5	26.78	3	0	0	1	0	0	0	0	0	1	7	22	175	1	1	0	1	1	0	0	0	1	0	1	8	0	15	114516	1	1	0	0	0	0	0	0	0	1	30	10	5	11.8
2149	0	75	1	0	1.55	72	29.97	7	0	0	0	0	0	0	1	0	1	7	22	120	1	1	0	1	0	1	0	0	1	0	1	6	0	17	415222	1	1	0	0	0	0	0	0	0	1	30	10	5	8.5
2152	1	85	0	0	1.7	75	25.95	7	0	0	0	0	0	0	1	0	1	7.5	23	110	0	0	1	1	0	0	0	0	0	0	1	10	0	96	539755	1	1	0	0	0	1	0	0	0	1	25	8	5	4
2154	0	67	0	0	1.58	65	26.04	7	0	0	0	0	0	0	1	0	1	7	21	197	0	1	1	1	0	0	1	0	1	0	1	34	0	48	760847	1	1	0	1	0	0	1	0	0	1	25	8	5	8.6
2155	1	40	0	0	1.7	80	27.68	7	0	0	0	0	0	0	1	0	1	7.5	23	79	1	0	1	1	0	0	1	0	1	0	1	5	0	39	301660	1	1	0	0	0	0	0	0	0	1	25	8	5	8.2
2157	1	73	1	1	1.7	73	25.26	3	0	0	1	0	0	0	0	0	1	7.5	23	161	1	1	1	1	1	0	0	0	1	0	1	8	0	13	151073	1	1	0	0	0	0	0	0	0	1	35	8	5	11.8
2160	0	58	0	0	1.52	58	25.1	7	0	0	0	0	0	0	1	0	1	7	21	102	1	1	0	1	0	1	0	0	1	0	1	5	0	12	398049	1	1	0	0	0	0	0	0	0	1	30	10	8	11.9
2177	0	69	1	0	1.55	74	30.8	7	0	0	0	0	0	0	1	0	1	7.5	20	74	1	0	1	1	0	0	1	0	1	0	1	5	0	10	408496	1	1	0	0	0	0	0	0	0	1	25	8	5	7.4
2188	1	60	1	0	1.69	79	27.66	7	0	0	0	0	0	0	1	0	1	7.5	24	114	0	0	0	0	0	1	0	0	1	0	0	10	0	30	420745	1	1	0	0	1	0	0	1	0	1	35	10	5	9.9
2193	0	63	0	1	1.6	85	33.2	5	0	0	0	0	1	0	0	0	1	7.5	20	210	1	1	1	1	0	0	0	0	0	0	1	10	0	22	412571	1	0	0	0	0	0	0	0	0	1	25	8	5	8.5
2215	1	48	0	1	1.63	67	25.22	3	0	0	1	0	0	0	0	0	1	7.5	22	159	1	0	0	0	1	0	0	0	1	0	1	8	0	11	146381	1	1	0	0	0	0	0	0	0	1	25	10	5	12
2216	1	84	1	0	1.62	72	27.43	7	0	0	0	0	0	0	1	0	1	7.5	22	267	1	1	0	1	0	1	0	0	1	0	1	14	0	20	746780	1	1	0	0	0	0	0	0	0	1	25	10	5	9.1
2217	0	57	0	0	1.53	60	25.63	4	0	0	0	1	0	0	0	0	1	7	21	147	1	1	1	1	0	1	0	0	1	0	1	9	0	64	700984	1	1	0	0	0	0	0	0	0	1	30	8	5	8.1
2224	0	62	0	0	1.6	67	26.17	7	0	0	0	0	0	0	1	0	1	7	20	168	1	0	1	1	0	0	0	0	0	0	1	9	0	28	1821647	1	1	0	0	0	0	0	0	0	1	25	8	6	5.9
2238	1	62	0	1	1.68	75	26.57	7	0	0	0	0	0	0	1	0	1	7.5	23	565	1	1	1	1	0	0	0	0	0	0	1	28	0	42	635107	1	1	0	0	0	0	0	0	0	1	30	10	5	6.8
2242	1	59	0	1	1.7	84	29.07	4	0	0	0	1	0	0	0	0	1	7.5	23	110	1	0	1	1	0	1	0	0	1	0	1	5	0	7	73677	1	1	0	0	0	0	0	0	0	1	25	8	5	7.7
2244	1	74	1	1	1.6	75	29.3	3	0	0	1	0	0	0	0	0	1	7.5	24	447	1	1	1	1	1	0	0	0	1	0	1	21	0	32	344383	1	1	0	0	0	0	0	0	0	1	30	8	5	6.5
2247	1	84	1	0	1.65	77.6	28.5	7	0	0	0	0	0	0	1	0	1	7.5	23	168	1	1	1	1	0	0	0	0	0	0	1	8	0	52	377791	1	1	0	0	0	0	0	0	0	1	30	8	6	11.7
2253	1	37	0	0	1.72	80	27.04	1	1	0	0	0	0	0	0	0	1	7.5	23	188	1	0	1	1	0	0	1	0	1	0	1	9	0	21	293965	1	1	0	0	0	0	0	0	0	1	25	8	5	7.7
2254	1	70	1	0	1.7	100	34.6	7	0	0	0	0	0	0	1	0	1	7.5	24	291	1	1	1	1	0	0	1	0	1	0	1	18	0	50	443321	1	1	0	0	0	0	0	0	0	1	25	8	5	11.1
2277	1	41	0	1	1.7	78	26.99	5	0	0	0	0	1	0	0	0	1	7.5	23	54	1	0	1	1	0	0	0	0	0	0	1	5	0	14	106435	1	1	0	0	0	0	0	0	0	1	25	8	5	5.9
2280	1	44	0	0	1.65	80	29.38	1	1	0	0	0	0	0	0	0	1	7.5	22	53	1	0	1	1	0	0	1	0	1	0	1	5	0	12	170256	1	1	0	0	0	0	0	0	0	1	25	8	5	11.3
2286	1	44	0	1	1.7	160	55.36	3	0	0	1	0	0	0	0	0	1	7.5	24	196	1	1	0	1	1	0	0	0	1	0	1	10	0	17	157111	1	1	0	0	0	0	0	0	0	1	35	12	6	18.5
2290	1	83	1	0	1.58	66	26.44	7	0	0	0	0	0	0	1	0	1	7.5	23	110	1	0	0	0	0	1	0	0	1	0	1	6	0	9	461914	1	1	0	0	0	0	0	0	0	1	40	14	5	5.8
2297	1	41	0	1	1.75	90	29.39	2	0	1	0	0	0	0	0	0	1	7.5	24	84	1	0	0	0	1	0	0	0	1	0	1	5	0	6	66551	1	1	0	0	0	0	0	0	0	1	35	12	8	9.7
2298	0	79	1	1	1.6	70	27.34	2	0	1	0	0	0	0	0	0	1	7	22	331	1	0	0	0	0	0	0	0	0	0	1	20	0	36	347948	1	1	0	0	0	0	0	0	0	1	35	10	5	6
2309	1	74	1	0	1.63	79.4	29.88	7	0	0	0	0	0	0	1	0	1	7.5	24	53	0	0	0	0	0	1	0	0	1	0	0	3	0	4	519048	1	1	0	0	0	0	0	1	1	1	30	10	5	10.2
2310	1	53	0	0	1.72	75	25.35	7	0	0	0	0	0	0	1	0	1	7.5	24	197	1	1	1	1	0	0	1	0	1	0	1	13	0	40	452742	1	1	0	0	0	0	0	0	0	1	25	8	5	10.3
2313	0	94	1	1	1.55	63	26.22	5	0	0	0	0	1	0	0	0	1	7	22	126	1	0	1	1	0	0	0	0	0	0	1	6	0	30	223170	1	1	0	0	0	0	0	0	0	1	25	8	5	6.2
2314	1	65	1	1	1.65	75	27.55	1	1	0	0	0	0	0	0	0	1	7.5	22	262	1	1	0	1	0	0	1	0	1	0	1	13	0	20	229706	1	1	0	0	0	0	0	0	0	1	25	10	8	8.5
2327	1	85	1	0	1.65	70	25.71	7	0	0	0	0	0	0	1	0	1	7.5	23	94	1	0	0	0	1	0	0	0	1	0	1	11	0	14	215875	1	1	0	0	0	0	0	0	0	1	30	16	5	9.1
2345	0	73	1	1	1.58	79	31.65	6	0	0	0	0	0	1	0	0	1	7	21	146	1	0	1	1	1	0	0	0	1	0	1	7	0	39	228988	1	1	0	0	0	0	0	0	0	1	25	8	8	10.2
2349	0	69	1	0	1.5	65	28.89	1	1	0	0	0	0	0	0	0	1	7	19	69	1	0	1	1	0	0	1	0	1	0	1	8	0	37	375385	1	1	0	0	0	0	0	0	0	1	25	8	5	10.4
2365	1	80	1	1	1.58	70	28.04	4	0	0	0	1	0	0	0	0	1	7.5	23	87	1	0	1	1	0	1	0	0	1	0	1	6	0	17	243046	1	1	0	0	0	0	0	0	0	1	25	8	5	8
2371	1	66	1	0	1.6	79	30.86	7	0	0	0	0	0	0	1	0	1	7.5	22	192	1	1	1	1	0	0	1	0	1	0	1	16	0	41	359020	1	1	0	0	0	0	0	0	0	1	30	8	5	15.5
2379	0	80	1	0	1.5	66	29.33	7	0	0	0	0	0	0	1	0	1	7	20	614	1	0	1	1	0	0	0	0	0	0	1	27	0	47	556072	1	1	0	0	0	0	0	0	0	1	30	8	5	6.5
2393	1	70	1	0	1.74	83	27.41	7	0	0	0	0	0	0	1	0	1	7.5	25	83	1	0	1	1	0	0	1	0	1	0	1	8	0	29	264945	1	1	0	0	0	0	0	0	0	1	30	8	5	8.6
2399	1	36	0	1	1.67	75	26.89	5	0	0	0	0	1	0	0	0	1	7.5	24	399	1	1	1	1	0	0	0	0	0	0	1	22	0	28	509585	1	1	0	0	0	0	0	0	0	1	25	8	5	9.7
2404	1	59	0	0	1.8	86	26.54	7	0	0	0	0	0	0	1	0	1	7.5	24	165	1	0	1	1	0	0	0	1	1	0	1	8	0	16	289571	1	1	0	0	0	0	0	0	0	1	25	8	5	5.2
2416	1	72	1	0	1.66	72	26.13	7	0	0	0	0	0	0	1	0	1	8	23	51	1	0	0	0	0	1	0	0	1	0	1	3	0	9	430314	1	1	0	0	0	0	0	0	0	1	35	10	5	8.3
2421	1	74	1	0	1.78	82	25.88	7	0	0	0	0	0	0	1	0	1	7.5	25	89	1	0	1	1	0	1	0	0	1	0	1	5	0	12	411622	1	1	0	0	0	0	0	0	0	1	25	6	5	10.7
2422	0	45	0	0	1.6	74.5	29.1	1	1	0	0	0	0	0	0	0	1	7.5	20	178	1	1	1	1	0	0	1	0	1	0	1	9	0	26	248987	1	1	0	0	0	0	0	0	0	1	30	8	5	5.7
2423	1	76	1	1	1.59	105	41.53	3	0	0	1	0	0	0	0	0	1	7.5	23	436	1	1	0	1	1	0	0	0	1	0	1	21	0	25	245695	1	1	0	0	0	0	0	0	0	6	30	10	5	4
2428	1	73	1	0	1.68	72	25.51	7	0	0	0	0	0	0	1	0	1	7.5	23	178	1	1	1	1	0	0	1	0	1	0	1	10	0	38	329878	1	1	0	0	0	0	0	0	0	1	25	8	5	7.8
2429	1	54	0	1	1.78	81	25.56	2	0	1	0	0	0	0	0	0	1	7.5	23	501	1	0	0	0	0	0	0	0	0	0	1	24	0	51	576384	1	1	0	0	0	0	0	0	0	1	25
2433	0	61	0	1	1.57	72	29.21	2	0	1	0	0	0	0	0	0	1	7.5	20	91	1	1	1	1	0	0	0	0	0	0	1	7	0	14	167150	1	1	0	0	0	0	0	0	0	1	25	8	5	8.8
2439	0	69	1	0	1.46	65	30.49	7	0	0	0	0	0	0	1	0	1	7	21	51	1	0	0	0	0	1	0	0	1	0	1	2	0	14	409822	1	1	0	0	0	0	0	0	0	1	30	10	6	5.8
2445	1	56	0	0	1.68	90	31.89	7	0	0	0	0	0	0	1	0	1	7.5	22	109	1	0	1	1	0	0	1	0	1	0	1	15	0	43	308517	1	1	0	0	0	0	0	0	0	1	25	8	5	6
2450	1	78	1	1	1.67	77	27.61	4	0	0	0	1	0	0	0	0	1	7	22	190	1	0	0	0	0	1	0	0	1	0	1	11	0	17	322661	0	0	0	0	0	0	0	0	0	1
2455	1	72	1	0	1.67	84.2	30.19	7	0	0	0	0	0	0	1	0	1	7.5	24	88	1	0	0	0	0	1	0	0	1	0	1	6	0	23	411622	1	0	0	0	0	0	0	0	0	1	25	10	5	9.3
2459	1	51	0	0	1.7	90	31.14	7	0	0	0	0	0	0	1	0	1	7.5	23	278	1	0	1	1	0	0	1	0	1	0	1	13	0	33	516807	1	1	0	0	0	0	0	0	0	1	35	8	5	8.9
2462	1	64	0	1	1.76	92	29.7	4	0	0	0	1	0	0	0	0	1	7.5	22	62	1	0	1	1	0	1	0	0	1	0	1	4	0	15	125504	1	1	0	0	0	0	0	0	0	1	25	8	5	8.4
2465	1	54	0	0	1.72	81.5	27.55	1	1	0	0	0	0	0	0	0	1	7.5	22	257	1	0	1	1	0	0	1	0	1	0	1	13	0	21	365462	1	1	0	0	0	0	0	0	0	1	30	8	5	12.3
2480	1	79	1	0	1.65	80	29.38	5	0	0	0	0	1	0	0	0	1	7	22	263	1	1	1	1	0	0	0	1	1	0	1	12	0	23	257193	1	1	0	0	0	0	0	0	0	1	25	8	5	4.8
2483	0	85	1	1	1.55	74	30.8	1	1	0	0	0	0	0	0	0	1	7.5	21	553	1	1	0	1	0	0	1	0	1	0	1	23	0	44	396016	1	1	0	0	0	0	0	0	0	1	30	10	5	8.1
2498	0	57	0	1	1.53	60	25.63	4	0	0	0	1	0	0	0	0	1	7.5	20	67	1	1	1	1	0	1	0	0	1	0	1	5	0	66	293794	1	1	0	0	0	0	0	0	0	1	30	8	5	8.1
2499	1	43	0	0	1.75	89.5	29.22	7	0	0	0	0	0	0	1	0	1	7.5	24	115	1	0	1	1	0	0	0	0	0	0	1	6	0	41	488016	1	1	0	0	0	0	0	0	0	1	30	8	5	13
2503	1	41	0	0	1.7	92	31.83	1	1	0	0	0	0	0	0	0	1	7.5	24	149	1	0	0	0	0	0	1	0	1	0	1	8	0	29	244422	1	1	0	0	0	0	0	0	0	1	25	10	5	9
2504	1	81	1	1	1.7	81	28.03	6	0	0	0	0	0	1	0	0	1	7.5	25	160	1	0	0	0	1	0	0	0	1	0	1	8	0	12	124009	1	1	0	0	0	0	0	0	0	1	30	10	5	12.6
2506	1	62	0	1	1.6	65	25.39	6	0	0	0	0	0	1	0	0	1	7.5	21	63	1	1	1	1	1	0	0	0	1	0	1	3	0	16	78998	1	1	0	0	0	0	0	0	0	2	28
2510	0	57	0	0	1.6	65	25.39	1	1	0	0	0	0	0	0	0	1	7	23	449	1	1	0	1	0	0	1	0	1	0	1	20	0	43	524704	1	1	0	0	0	0	0	0	0	1	30	10	5	7.9
2511	1	59	0	0	1.7	80	27.68	7	0	0	0	0	0	0	1	0	1	7.5	24	93	1	0	0	0	1	0	0	0	1	0	1	5	0	29	401911	1	1	0	0	0	0	0	0	0	1	30	10	5	9.4
2519	1	33	0	0	1.7	75	25.95	2	0	1	0	0	0	0	0	0	1	7.5	23	388	1	0	0	0	1	0	0	0	1	0	1	17	0	33	657078	1	1	0	0	0	0	0	0	0	1	25	10	5	9.6
2524	0	63	0	1	1.45	61	29.01	5	0	0	0	0	1	0	0	0	1	7	21	283	1	1	1	1	0	0	0	0	0	0	1	14	0	16	356362	1	1	0	0	0	0	0	0	0	1	30	8	5	6.3
2525	1	86	1	1	1.57	63	25.56	4	0	0	0	1	0	0	0	0	1	7.5	22	67	1	0	1	1	0	1	0	0	1	0	1	4	0	7	58311	1	1	0	0	0	0	0	0	0	1	25	8	5	7.6
2534	1	73	1	1	1.66	79	28.67	3	0	0	1	0	0	0	0	0	1	7.5	23	354	1	1	1	1	1	0	0	0	1	0	1	16	0	27	231308	1	1	0	0	0	0	0	0	0	1	25	8	5	8.6
2541	0	58	0	0	1.5	60	26.67	7	0	0	0	0	0	0	1	0	1	7	22	234	1	0	0	0	0	1	0	0	1	0	1	14	0	31	538868	1	1	0	0	0	0	0	0	0	1	30	12	8	7.3
2546	0	65	0	0	1.55	62	25.81	7	0	0	0	0	0	0	1	0	1	7	22	253	0	0	0	0	0	0	0	1	1	0	0	9	0	17	374284	1	1	0	0	0	0	0	1	1	1	30	10	5	4.6
2579	0	83	1	0	1.62	71.2	27.13	7	0	0	0	0	0	0	1	0	1	7	23	457	1	0	0	0	0	1	0	0	1	0	1	20	0	31	648780	1	1	0	0	0	0	0	0	0	1	30	10	5	4.2
2582	1	48	0	0	1.68	98.5	34.9	7	0	0	0	0	0	0	1	0	1	8	23	95	1	0	1	1	1	0	0	0	1	0	1	6	0	11	158162	1	1	0	0	0	0	0	0	0	1	35	8	6	9.7
2588	1	64	0	0	1.65	84	30.85	7	0	0	0	0	0	0	1	0	1	7.5	21	402	1	1	0	1	0	0	1	0	1	0	1	19	0	29	320483	1	1	0	0	0	0	0	0	0	1	30	10	8	10.1
2601	0	79	1	1	1.5	65	28.89	3	0	0	1	0	0	0	0	0	1	7	20	187	1	1	0	1	1	0	0	0	1	0	1	10	0	20	177335	1	1	0	0	0	0	0	0	0	1	30	10	5	6.3
2603	0	72	1	1	1.65	77	28.28	6	0	0	0	0	0	1	0	0	0	7.5	26	424	1	0	0	0	1	0	0	0	1	0	1	22	0	25	276011	1	1	0	0	0	0	0	0	0	1	25	10	6	6.4
2609	0	63	0	0	1.55	69	28.72	7	0	0	0	0	0	0	1	0	1	7	23	144	1	1	1	1	0	0	1	0	1	0	1	10	0	36	398997	1	1	0	0	0	0	0	0	0	1	25	8	5	11.8
2610	1	75	1	1	1.6	64	25	6	0	0	0	0	0	1	0	0	1	7.5	23	234	1	1	0	1	1	0	0	0	1	0	1	21	0	32	207868	1	1	0	0	0	0	0	0	0	1	25	10	5	9.9
2612	1	81	1	1	1.55	65	27.06	5	0	0	0	0	1	0	0	0	1	7.5	25	66	1	0	1	1	0	0	0	1	1	0	1	9	0	31	320288	1	1	0	0	0	0	0	0	0	1	25	8	5	7.1
2614	0	85	1	0	1.55	62	25.81	5	0	0	0	0	1	0	0	0	1	7	22	171	1	1	0	1	0	0	0	1	1	0	1	12	0	36	417858	1	1	0	0	0	0	0	0	0	1	25	10	5	6.5
2617	1	74	1	1	1.65	72.9	26.78	3	0	0	1	0	0	0	0	0	1	7.5	24	165	1	0	1	1	1	0	0	0	1	0	1	10	0	18	147767	1	1	0	0	0	0	0	0	0	1	25	8	5	6.3
2638	1	53	0	0	1.68	88	31.18	7	0	0	0	0	0	0	1	0	1	7.5	24	171	1	0	0	0	0	0	0	0	0	0	1	8	0	13	199289	1	1	0	0	0	0	0	0	0	1	30	10	8	10.7
2641	1	57	0	0	1.55	70	29.14	7	0	0	0	0	0	0	1	0	1	7.5	22	139	1	0	1	1	0	0	0	0	0	0	1	7	0	33	275715	1	1	0	0	0	0	0	0	0	1	30	8	5	3.6
2650	1	80	1	0	1.68	75	26.57	7	0	0	0	0	0	0	1	0	1	7.5	22	353	1	1	1	1	0	0	0	1	1	0	1	20	0	30	482076	1	1	0	0	0	0	0	0	0	1	25	8	5	7.1
2656	0	53	1	0	1.64	84	31.23	1	1	0	0	0	0	0	0	0	1	7.5	21	95	0	0	1	1	0	0	1	0	1	0	1	7	0	17	194893	1	0	0	0	0	0	0	0	1	3	25	6	5	7.1
2657	1	48	0	0	1.77	115	36.71	7	0	0	0	0	0	0	1	0	1	7.5	23	247	1	1	1	1	0	0	1	0	1	0	1	13	0	29	338468	1	1	0	0	0	0	0	0	0	1	30	8	6	8.7
2660	1	63	0	0	1.71	75	25.65	7	0	0	0	0	0	0	1	0	1	7.5	26	116	1	1	0	1	0	1	0	0	1	0	1	6	0	13	403777	1	1	0	0	0	0	0	0	0	1	35	10	5	7.6
2661	1	61	0	0	1.64	80	29.74	1	1	0	0	0	0	0	0	0	1	7.5	22	142	1	1	1	1	0	0	1	0	1	0	1	8	0	43	176350	1	1	0	0	0	0	0	0	0	1	25	8	5	8.3
2663	1	83	1	0	1.66	70	25.4	7	0	0	0	0	0	0	1	0	1	7.5	23	110	1	1	0	1	0	1	0	0	1	0	1	8	0	37	321125	1	1	0	0	0	0	0	0	0	1	25	10	5	8.6
2666	0	58	0	0	1.61	73	28.16	1	1	0	0	0	0	0	0	0	1	7.5	22	334	0	0	1	1	0	0	1	0	1	0	0	21	0	52	347468	1	1	1	0	1	0	0	0	0	1	25	8	5	7.2
2668	1	47	0	0	1.65	75	27.55	1	1	0	0	0	0	0	0	0	1	7.5	23	65	1	0	1	1	0	0	1	0	1	0	1	4	0	13	80263	1	1	0	0	0	0	0	0	0	1	25	8	5	8.1
2674	1	66	1	1	1.79	99	30.9	3	0	0	1	0	0	0	0	0	1	7.5	24	612	1	1	1	1	1	0	0	0	1	0	1	25	0	37	550863	1	1	0	0	0	0	0	0	0	1	25	8	5	7.9
2678	1	48	0	0	1.81	85	25.95	7	0	0	0	0	0	0	1	0	1	7.5	24	75	1	0	1	1	0	1	0	0	1	0	1	4	0	33	384998	1	1	0	0	0	0	0	0	0	1	35	8	5	7.3
2698	1	59	0	0	1.74	80	26.42	7	0	0	0	0	0	0	1	0	1	7.5	25	202	1	0	1	1	0	0	1	0	1	0	1	9	0	21	297229	1	1	0	0	0	0	0	0	0	1	30	8	5	9.5
2703	0	76	1	0	1.49	57	25.67	7	0	0	0	0	0	0	1	0	1	7	23	312	1	1	1	1	0	0	1	0	1	0	1	16	0	262	1945657	1	1	0	0	0	0	0	0	0	1	25	8	5	9
2710	0	57	0	0	1.6	78	30.47	2	0	1	0	0	0	0	0	0	1	7	23	76	1	1	1	1	1	0	0	0	1	0	1	7	0	60	665187	1	0	0	0	0	0	0	0	0	1	25	8	5	6.7
2712	1	52	0	1	1.8	86	26.54	3	0	0	1	0	0	0	0	0	1	7.5	24	91	1	1	1	1	1	0	0	0	1	0	1	5	0	12	137171	1	1	0	0	0	0	0	0	0	1	30	8	5	12.2
2722	1	78	1	0	1.69	73.5	25.73	7	0	0	0	0	0	0	1	0	1	7.5	23	48	1	0	0	0	0	1	0	0	1	0	1	4	0	10	442777	1	1	0	0	0	0	0	0	0	1	30	10	5	8.4
2738	0	62	0	1	1.55	61.6	25.64	3	0	0	1	0	0	0	0	0	1	7	23	436	1	0	1	1	1	0	0	0	1	0	1	20	0	77	394151	1	1	0	0	0	0	0	0	0	1	25	8	5	5.7
2739	1	81	1	1	1.67	89.8	32.2	3	0	0	1	0	0	0	0	0	1	7.5	23	294	1	0	1	1	1	0	0	0	1	0	1	13	0	19	211117	1	1	0	0	0	0	0	0	0	1	30	8	5	9.2
2747	0	74	1	1	1.6	69.5	27.15	3	0	0	1	0	0	0	0	0	1	7.5	21	162	0	0	0	0	1	0	0	0	1	0	0	26	0	56	480990	1	1	1	1	0	0	0	0	0	1	35	10	5	7.1
2751	0	79	0	0	1.55	64	26.64	7	0	0	0	0	0	0	1	0	1	7	19	166	0	0	0	0	0	0	0	0	0	0	0	13	0	48	453564	1	1	0	0	0	0	0	0	1	1	25	11	6	8.4
2752	1	62	0	0	1.6	70	27.34	7	0	0	0	0	0	0	1	0	1	7.5	23	98	1	0	0	0	0	1	0	0	1	0	1	6	0	11	441039	1	1	0	0	0	0	0	0	0	1	30	10	5	8.1
2758	1	54	0	0	1.68	82	29.05	7	0	0	0	0	0	0	1	0	1	7.5	26	310	1	0	1	1	0	0	1	0	1	0	1	17	0	52	581894	1	1	0	0	0	0	0	0	0	1	25	8	5	7.8
2769	0	72	1	1	1.5	60	26.67	3	0	0	1	0	0	0	0	0	1	7.5	21	178	1	1	0	1	1	0	0	0	1	0	1	10	0	12	149639	1	1	0	0	0	0	0	0	0	1	25	10	5	7.2
2770	0	77	1	0	1.55	69	28.72	7	0	0	0	0	0	0	1	0	1	7	19	90	1	0	1	1	0	1	0	0	1	0	1	5	0	12	348867	1	1	0	0	0	0	0	0	0	1	35	8	5	5.1
2774	1	84	1	0	1.53	71.5	30.54	7	0	0	0	0	0	0	1	0	1	7.5	22	74	1	0	0	0	0	1	0	0	1	0	1	4	0	16	400177	1	1	0	0	0	0	0	0	0	1	30	10	5	8.3
2777	0	48	0	1	1.67	70	25.1	2	0	1	0	0	0	0	0	0	1	6.5	22	94	1	0	1	1	1	0	0	0	1	0	1	5	0	8	60842	1	0	0	0	0	0	0	0	0	1	25	8	5	6.8
2780	1	69	1	1	1.6	67	26.17	6	0	0	0	0	0	1	0	0	1	7.5	24	154	1	1	1	1	1	0	0	0	1	0	1	7	0	35	249271	1	1	0	0	0	0	0	0	0	1	30	8	5	7.9
2783	1	76	1	1	1.7	100	34.6	7	0	0	0	0	0	0	1	0	1	7.5	24	102	1	1	0	1	0	0	0	1	1	0	1	6	0	16	156502	1	1	0	0	0	0	0	0	0	1	25	10	5	7.1
2787	0	77	1	0	1.5	61.5	27.33	7	0	0	0	0	0	0	1	0	1	7	21	49	1	0	0	0	0	1	0	0	1	0	1	2	0	11	393765	1	1	0	0	0	0	0	0	0	1	30	10	5	7.4
2790	1	64	0	0	1.7	83	28.72	2	0	1	0	0	0	0	0	0	1	7.5	22	245	1	1	0	1	1	0	0	0	1	0	1	11	0	16	211669	1	1	0	0	0	0	0	0	0	3	35	15	8	8.8
2799	1	66	1	0	1.75	78.3	25.57	7	0	0	0	0	0	0	1	0	1	7.5	24	142	1	1	1	1	0	1	0	0	1	0	1	8	0	32	578859	1	1	0	0	0	0	0	0	0	1	30	8	5	7.4
2800	0	89	1	1	1.5	63.5	28.22	3	0	0	1	0	0	0	0	0	1	6.5	20	279	1	0	0	0	1	0	0	0	1	0	1	13	0	17	175504	1	1	0	0	0	0	0	0	0	1	25	10	5	8.5
2815	0	41	0	0	1.58	67	26.84	7	0	0	0	0	0	0	1	0	1	7	22	51	1	0	1	1	1	0	0	0	1	0	1	3	0	14	404422	1	1	0	0	0	0	0	0	0	1	25	8	5	7.1
2823	0	61	0	0	1.49	58	26.12	7	0	0	0	0	0	0	1	0	1	7	22	171	1	1	1	1	0	0	0	0	0	0	1	9	0	35	1862184	1	1	0	0	0	0	0	0	0	1	25	8	6	7.8
2847	1	71	1	0	1.68	75	26.57	5	0	0	0	0	1	0	0	0	1	7.5	22	66	1	0	1	1	0	0	0	0	0	0	1	4	0	47	806021	1	1	0	0	0	0	0	0	0	1	25	8	5	5.6
2850	0	76	1	0	1.55	65	27.06	7	0	0	0	0	0	0	1	0	1	7	22	62	1	0	0	0	0	0	1	0	1	0	1	9	0	233	1945657	1	1	0	0	0	0	0	0	0	1	25	10	5	11
2852	1	45	0	1	1.68	75	26.57	1	1	0	0	0	0	0	0	0	1	7.5	22	208	1	1	0	1	0	0	0	0	1	1	1	12	0	16	154291	1	1	0	0	0	0	0	0	0	1	25	10	6	6.8
2857	1	78	1	0	1.65	68.4	25.12	7	0	0	0	0	0	0	1	0	1	7.5	22	75	1	0	1	1	0	1	0	0	1	0	1	5	0	47	821154	1	1	0	0	0	0	0	0	0	1	25	8	5	7.2
2871	1	83	1	0	1.6	65	25.39	7	0	0	0	0	0	0	1	0	1	7.5	23	49	1	0	1	1	1	0	0	0	1	0	1	2	0	12	151769	1	1	0	0	0	0	0	0	0	1	30	8	6	8.6
2877	1	55	0	0	1.6	70	27.34	1	1	0	0	0	0	0	0	0	1	7.5	23	64	1	0	0	0	0	0	1	0	1	0	1	5	0	12	93195	1	1	0	0	0	0	0	0	0	1	30	10	5	7.8
2882	0	75	1	1	1.55	73.1	30.43	2	0	1	0	0	0	0	0	0	0	6.5	28	125	1	0	0	0	1	0	0	0	1	0	1	6	0	15	167177	1	1	0	0	0	0	0	0	0	1	30	12	5	5.6
2884	1	41	0	1	1.61	69	26.62	5	0	0	0	0	1	0	0	0	1	7.5	22	72	1	0	1	1	0	0	0	0	0	0	1	4	0	10	150614	1	1	0	0	0	0	0	0	0	1	25	8	5	7.9
2887	0	88	1	1	1.5	60	26.67	3	0	0	1	0	0	0	0	0	1	7	20	385	1	1	1	1	1	0	0	0	1	0	1	25	0	25	332570	1	1	0	0	0	0	0	0	0	1	25	8	5	5.7
2891	1	81	1	1	1.73	90	30.07	3	0	0	1	0	0	0	0	0	1	7.5	24	115	1	0	1	1	1	0	0	0	1	0	1	5	0	13	98203	1	1	0	0	0	0	0	0	0	1	25	8	5	9.2
2894	1	27	0	0	1.77	87	27.77	2	0	1	0	0	0	0	0	0	1	7	24	120	1	0	0	0	1	0	0	0	1	0	1	6	0	29	492905	1	1	0	0	0	0	0	0	0	1	25		5
2896	1	82	1	1	1.58	70	28.04	5	0	0	0	0	1	0	0	0	1	7.5	24	156	1	1	1	1	1	0	0	0	1	0	1	25	0	44	432456	1	1	0	0	0	0	0	0	0	1	30	8	5	7.3
2906	1	86	1	1	1.6	78	30.47	5	0	0	0	0	1	0	0	0	1	7.5	23	143	1	1	1	1	0	0	0	1	1	0	1	8	0	21	178978	1	1	0	0	0	0	0	0	0	1	25	8	8	9.6
2908	0	63	0	0	1.54	61	25.72	7	0	0	0	0	0	0	1	0	1	7	22	69	1	0	0	0	1	0	0	0	1	0	1	5	0	19	192397	1	1	0	0	0	0	0	0	0	1	25	10	6	4.5
2909	1	45	0	0	1.73	90	30.07	7	0	0	0	0	0	0	1	0	1	7.5	23	138	1	1	0	1	1	0	0	0	1	0	1	8	0	28	288583	1	1	0	0	0	0	0	0	0	1	25	10	8	14.4
2917	1	54	0	1	1.68	76	26.93	4	0	0	0	1	0	0	0	0	1	7.5	26	84	1	1	1	1	0	1	0	0	1	0	1	6	0	10	186085	1	1	0	0	0	0	0	0	0	1	40	8	5	7.7
2918	0	71	1	0	1.6	66.5	25.98	7	0	0	0	0	0	0	1	0	1	7	22	78	1	1	1	1	0	1	0	0	1	0	1	4	0	15	432114	1	0	0	0	0	0	0	0	0	1	25	8	5	7
2926	1	82	1	0	1.7	75	25.95	7	0	0	0	0	0	0	1	0	1	7.5	28	145	1	1	1	1	0	0	1	0	1	0	1	10	0	42	386604	1	1	0	0	0	0	0	0	0	1	25	8	3	8.5
2932	1	60	1	0	1.64	87.5	32.53	7	0	0	0	0	0	0	1	0	1	8	21	280	0	1	1	1	0	0	0	0	0	0	1	15	0	38	925939	1	1	0	0	1	0	0	0	0	1	35	8	5	13
2933	1	26	0	0	1.65	75	27.55	7	0	0	0	0	0	0	1	0	1	7.5	25	229	1	1	0	1	0	0	0	0	0	0	1	15	0	28	571286	1	1	0	0	0	0	0	0	0	1	25	10	5	12.4
2934	1	68	1	1	1.6	76	29.69	3	0	0	1	0	0	0	0	0	1	7.5	22	242	1	1	0	1	1	0	0	0	1	0	1	14	0	42	412075	1	1	0	0	0	0	0	0	0	1	30	10	8	8.5
2937	1	80	1	0	1.71	73.4	25.1	7	0	0	0	0	0	0	1	0	1	7	25	194	0	1	0	1	0	1	0	0	1	0	0	41	31	97	1927422	1	0	1	1	0	0	0	0	0	1	30		5
2939	1	59	0	0	1.7	80	27.68	7	0	0	0	0	0	0	1	0	1	7.5	26	186	1	0	0	0	0	0	1	0	1	0	1	10	0	19	263980	1	1	0	0	0	0	0	0	0	1	25	10	5	14
2945	0	75	1	1	1.55	65	27.06	7	0	0	0	0	0	0	1	0	1	7	21	122	1	1	1	1	0	0	0	0	1	1	1	6	0	22	145535	1	1	0	0	0	0	0	0	0	1	30	8	5	6.3
2948	0	57	0	1	1.6	102	39.84	6	0	0	0	0	0	1	0	0	1	7.5	22	83	1	0	1	1	1	0	0	0	1	0	1	5	0	11	97546	1	1	0	0	0	0	0	0	0	1	25	8	6	3.9
2957	1	43	0	0	1.69	79	27.66	7	0	0	0	0	0	0	1	0	1	7	25	170	1	1	1	1	0	1	0	0	1	0	1	9	0	22	956630	1	1	0	0	0	0	0	0	0	1	30	8	5	7
2960	1	66	1	1	1.5	62	27.56	4	0	0	0	1	0	0	0	0	1	7.5	22	77	1	0	0	0	0	1	0	0	1	0	1	4	0	6	71795	1	1	0	0	0	0	0	0	0	1	25	10	5	7.6
2961	1	50	0	1	1.77	83	26.49	4	0	0	0	1	0	0	0	0	1	7.5	23	55	1	0	1	1	0	1	0	0	1	0	1	3	0	3	45357	1	1	0	0	0	0	0	0	0	1	25	8	5	8
2972	1	41	0	0	1.75	100	32.65	7	0	0	0	0	0	0	1	0	1	7.5	24	105	1	0	0	0	0	0	0	1	1	0	1	5	0	11	121773	1	1	0	0	0	0	0	0	0	1	30	10	5	14.7
2984	0	51	0	1	1.6	92	35.94	1	1	0	0	0	0	0	0	0	1	7.5	22	157	1	1	1	1	0	0	0	0	1	1	1	9	0	16	127447	1	1	0	0	0	0	0	0	0	1	25	8	6	9.2
2991	1	80	1	1	1.72	87.4	29.54	1	1	0	0	0	0	0	0	0	1	7	25	147	1	1	1	1	0	0	1	0	1	0	1	17	0	26	312621	1	1	0	0	0	0	0	0	0	1	25	8	4	9.5
2994	1	49	0	1	1.72	85	28.73	1	1	0	0	0	0	0	0	0	1	7.5	22	133	0	0	0	0	0	0	1	0	1	0	1	6	0	9	150923	1	1	0	0	0	0	0	1	1	1	35	10	5	6.8
2998	1	36	0	1	1.64	81	30.12	3	0	0	1	0	0	0	0	0	1	7.5	22	279	1	1	1	1	1	0	0	0	1	0	1	16	0	58	443406	1	1	0	0	0	0	0	0	0	1	30	8	5	13.8
3007	1	53	0	0	1.7	74.2	25.67	1	1	0	0	0	0	0	0	0	1	7.5	23	58	1	0	0	0	0	0	1	0	1	0	1	7	0	21	316449	1	1	0	0	0	0	0	0	0	1	30	10	5	9.5
3010	1	24	0	1	1.75	85	27.76	2	0	1	0	0	0	0	0	0	1	7.5	23	134	1	0	0	0	1	0	0	0	1	0	1	7	0	9	102843	1	1	0	0	0	0	0	0	0	1	30	10		6.1
3015	0	84	1	1	1.7	78	26.99	5	0	0	0	0	1	0	0	0	1	7.5	21	159	1	1	1	1	0	1	0	0	1	0	1	9	0	10	99618	1	1	0	0	0	0	0	0	0	1	30	8	5	7.6
3017	1	52	0	0	1.67	75	26.89	7	0	0	0	0	0	0	1	0	0	7	28	124	1	0	0	0	0	0	0	0	1	1	1	5	0	23	368953	1	1	0	0	0	0	0	0	0	1	25	10	5	8.8
3043	1	95	1	1	1.55	63	26.22	3	0	0	1	0	0	0	0	0	1	7.5	20	262	1	1	0	1	1	0	0	0	1	0	1	12	0	18	185737	1	1	0	0	0	0	0	0	0	1	21	10	5	8.8
3044	0	47	0	1	1.68	95.3	33.77	7	0	0	0	0	0	0	1	0	1	7	22	60	1	0	0	0	0	0	0	0	0	0	1	4	0	14	126100	1	1	0	0	0	0	0	0	0	1	25	10	5	10.3
3045	0	75	1	0	1.41	53.7	27.01	7	0	0	0	0	0	0	1	0	1	6.5	20	89	1	0	0	0	0	0	0	0	0	0	1	6	0	20	141888	1	1	0	0	0	0	0	0	0	1	30	12	8	8.6
3046	1	49	0	0	1.66	75	27.22	2	0	1	0	0	0	0	0	0	1	7.5	22	98	1	0	0	0	1	0	0	0	1	0	1	5	0	28	441859	1	1	0	0	0	0	0	0	0	1	30		5
3071	1	54	0	0	1.71	76	25.99	7	0	0	0	0	0	0	1	0	1	7	24	103	1	0	1	1	0	1	0	0	1	0	1	5	0	33	1107452	0	0	0	0	0	0	0	0	0	1	30	8	5	9.1
3077	0	58	0	0	1.58	69	27.64	1	1	0	0	0	0	0	0	0	1	7	20	254	1	0	0	0	0	0	1	0	1	0	1	13	0	26	313647	1	1	0	0	0	0	0	0	0	1	25	10	5	6.5
3085	1	78	1	1	1.75	83.5	27.27	6	0	0	0	0	0	1	0	0	1	7.5	21	92	1	1	1	1	1	0	0	0	1	0	1	5	0	7	94117	1	1	0	0	0	0	0	0	0	1	25	8	5	5.3
3087	1	56	0	0	1.72	74	25.01	7	0	0	0	0	0	0	1	0	1	7.5	24	441	1	1	1	1	0	0	1	0	1	0	1	24	0	48	511293	1	1	0	0	0	0	0	0	0	1	25	8	5	10.8
3104	1	53	0	0	1.72	75	25.35	1	1	0	0	0	0	0	0	0	1	7.5	21	68	1	0	1	1	0	0	1	0	1	0	1	6	0	32	258665	1	1	0	0	0	0	0	0	0	1	25	8	5	9.6
3113	1	75	1	1	1.68	84.6	29.97	5	0	0	0	0	1	0	0	0	1	7.5	22	252	1	1	1	1	0	0	0	1	1	0	1	12	0	15	193561	1	1	0	0	0	0	0	0	0	1	25	8	5	7.5
3130	1	65	1	0	1.66	110	39.92	7	0	0	0	0	0	0	1	0	1	8	23	137	1	1	0	1	0	0	0	0	1	1	1	7	0	26	252513	1	1	0	0	0	0	0	0	0	1	25	10	8	8.8
3135	0	55	0	0	1.58	63	25.24	7	0	0	0	0	0	0	1	0	1	7	22	92	1	0	0	0	0	0	1	0	1	0	1	7	0	26	827456	1	1	0	0	0	0	0	0	0	1	25	10	5	6.5
3176	1	73	0	1	1.58	64.5	25.84	4	0	0	0	1	0	0	0	0	1	7.5	22	74	0	1	0	1	0	1	0	0	1	0	0	13	0	27	212395	1	1	0	0	0	1	0	0	1	1	35	14	8	12.1
3177	1	34	0	1	1.68	82	29.05	1	1	0	0	0	0	0	0	0	1	7.5	23	295	1	0	1	1	0	0	0	0	1	1	1	17	0	22	281698	1	1	0	0	0	0	0	0	0	1	30	8	5	13.7
3178	1	40	0	0	1.68	83	29.41	7	0	0	0	0	0	0	1	0	1	7.5	23	58	1	0	0	0	0	0	1	0	1	0	1	6	0	24	197032	1	1	0	0	0	0	0	0	0	1	30	10	5	13.8
3183	0	79	1	1	1.55	68	28.3	6	0	0	0	0	0	1	0	0	1	7	22	171	1	1	1	1	1	0	0	0	1	0	1	8	0	11	99116	1	1	0	0	0	0	0	0	0	1	35	12	5	12.3
3189	0	88	1	0	1.5	58	25.78	7	0	0	0	0	0	0	1	0	1	7	20	155	1	0	1	1	0	0	0	0	0	0	1	9	0	19	250704	1	0	0	0	0	0	0	0	0	1	25	8	5	5.2
3191	0	76	1	0	1.6	68	26.56	7	0	0	0	0	0	0	1	0	1	7.5	21	122	1	1	0	1	1	0	0	0	1	0	1	6	0	16	442839	1	1	0	0	0	0	0	0	0	1	25	10	5	5.5
3192	1	66	1	0	1.67	115	41.23	7	0	0	0	0	0	0	1	0	1	7.5	25	79	1	1	0	1	0	0	1	0	1	0	1	11	0	26	198437	1	1	0	0	0	0	0	0	0	1	25	10	6	14.2
3201	1	75	1	0	1.65	68.3	25.09	7	0	0	0	0	0	0	1	0	1	7.5	23	273	1	0	1	1	0	0	0	0	0	0	1	13	0	26	273468	1	1	0	0	0	0	0	0	0	1	25	8	5	11.2
3208	1	55	0	0	1.7	75	25.95	7	0	0	0	0	0	0	1	0	1	7.5	24	70	1	0	1	1	0	0	0	0	0	0	1	3	0	12	201049	1	1	0	0	0	0	0	0	0	1	25	8	5	8.4
3209	0	31	0	1	1.6	76	29.69	5	0	0	0	0	1	0	0	0	1	7	20	183	1	1	1	1	0	0	0	0	0	0	1	11	0	15	181930	1	1	0	0	0	0	0	0	0	1	30	8	6	5.8
3210	1	55	0	0	1.55	63	26.22	7	0	0	0	0	0	0	1	0	1	7.5	22	232	1	0	1	1	1	0	0	0	1	0	1	14	0	26	307166	1	1	0	0	0	0	0	0	0	1	25	8	5	11.6
3218	1	57	0	1	1.78	95	29.98	4	0	0	0	1	0	0	0	0	1	7.5	23	71	1	0	1	1	0	1	0	0	1	0	1	5	0	11	347272	1	1	0	0	0	0	0	0	0	1	35	8	5	7.7
3222	1	45	0	0	1.68	80	28.34	7	0	0	0	0	0	0	1	0	1	7.5	24	105	1	0	0	0	0	1	0	0	1	0	1	9	0	19	340211	1	1	0	0	0	0	0	0	0	1	30	12	5
3228	0	82	1	1	1.55	70	29.14	5	0	0	0	0	1	0	0	0	1	7	24	116	1	1	1	1	0	0	0	0	1	1	1	7	0	39	232297	1	1	0	0	0	0	0	0	0	1	25	8	5	7.4
3253	0	74	1	0	1.57	78	31.64	7	0	0	0	0	0	0	1	0	1	7	22	92	1	0	0	0	1	0	0	0	1	0	1	5	0	18	435264	1	1	0	0	0	0	0	0	0	1	30	10	5	5.1
3268	1	74	1	0	1.61	71.5	27.58	7	0	0	0	0	0	0	1	0	1	7.5	23	53	1	0	0	0	0	0	0	0	0	0	1	3	0	24	244439	1	1	0	0	0	0	0	0	0	1	25	10	5	10.3
3272	0	62	0	1	1.5	56.4	25.07	3	0	0	1	0	0	0	0	0	1	7.5	22	120	1	1	0	1	1	0	0	0	1	0	1	8	0	13	118436	1	1	0	0	0	0	0	0	0	1	25	10	5	8.5
3276	1	52	0	0	1.69	73	25.56	7	0	0	0	0	0	0	1	0	0	7	28	48	1	0	0	0	0	0	0	0	1	1	1	4	0	16	240307	1	1	0	0	0	0	0	0	0	1	25	10	5	13.4
3281	1	64	0	0	1.65	78	28.65	7	0	0	0	0	0	0	1	0	1	7.5	20	73	1	0	1	1	0	0	0	0	1	1	1	5	0	30	300355	1	1	0	0	0	0	0	0	0	1	30	8	5	8.7
3300	0	83	1	0	1.5	75	33.33	7	0	0	0	0	0	0	1	0	1	7	22	569	1	0	0	0	0	0	0	0	0	0	1	23	0	37	482453	1	1	0	0	0	0	0	0	0	1	30	18	8	7
3304	1	78	1	1	1.67	78	27.97	5	0	0	0	0	1	0	0	0	1	7.5	23	73	1	0	0	0	0	1	0	0	1	0	1	6	0	15	248764	1	1	0	0	0	0	0	0	0	1	35	10	6	8.8
3307	1	37	0	1	1.68	72	25.51	5	0	0	0	0	1	0	0	0	1	7.5	22	306	1	0	0	0	0	0	0	0	1	1	1	18	0	26	271883	1	1	0	0	0	0	0	0	0	1	25	10	6	14.9
3320	0	85	1	0	1.6	76	29.69	5	0	0	0	0	1	0	0	0	1	7	22	405	1	0	0	0	0	1	0	0	1	0	1	19	0	53	1213525	1	0	0	0	0	0	0	0	0	1	30	10	8
3321	1	62	0	0	1.62	75	28.58	7	0	0	0	0	0	0	1	0	0	7	28	97	1	0	1	1	0	0	0	0	1	1	1	5	0	17	256246	1	1	0	0	0	0	0	0	0	1	25	8	5	6.2
3326	1	53	0	1	1.72	74	25.01	1	1	0	0	0	0	0	0	0	1	7.5	22	68	1	0	1	1	0	0	1	0	1	0	1	4	0	7	94634	1	1	0	0	0	0	0	0	0	1	30	8	8	9.1
3333	1	58	0	0	1.62	68	25.91	7	0	0	0	0	0	0	1	0	0	7	28	48	1	0	0	0	0	0	0	0	1	1	1	3	0	14	258421	1	1	0	0	0	0	0	0	0	1	25	10	5	6.4
3343	1	85	1	1	1.7	75	25.95	3	0	0	1	0	0	0	0	0	1	7	24	96	1	1	1	1	1	0	0	0	1	0	1	8	0	22	160904	1	1	0	0	0	0	0	0	0	1	30	8	5	7.6
3347	1	31	0	0	1.74	110	36.33	1	1	0	0	0	0	0	0	0	1	7.5	24	252	1	0	1	1	0	0	1	0	1	0	1	13	0	22	510192	1	0	0	0	0	0	0	0	0	1	25	8	5	7.7
3349	0	67	1	1	1.55	86	35.8	3	0	0	1	0	0	0	0	0	1	7	23	141	1	1	0	1	1	0	0	0	1	0	1	7	0	10	113431	1	1	0	0	0	0	0	0	0	1	40	10	5	7.7
3354	1	44	0	0	1.68	102	36.14	7	0	0	0	0	0	0	1	0	1	7.5	24	266	1	0	1	1	0	0	1	0	1	0	1	14	0	58	571464	1	1	0	0	0	0	0	0	0	1	25	8	5	6.9
3362	1	48	0	0	1.64	69	25.65	7	0	0	0	0	0	0	1	0	0	7	28	51	1	0	1	1	0	0	0	0	1	1	1	3	0	15	224997	1	1	0	0	0	0	0	0	0	1	25	8	5	9.2
3373	1	50	0	0	1.68	76	26.93	7	0	0	0	0	0	0	1	0	1	7.5	25	193	1	1	0	1	0	0	0	0	0	0	1	12	0	35	1986742	1	1	0	0	0	0	0	0	0	1	25	10	5	9.9
3376	1	62	0	0	1.7	74.5	25.78	1	1	0	0	0	0	0	0	0	1	7.5	25	303	1	1	1	1	0	0	1	0	1	0	1	17	0	31	371094	1	1	0	0	0	0	0	0	0	1	25	8	5	9.9
3388	0	48	0	0	1.6	70	27.34	1	1	0	0	0	0	0	0	0	1	7.5	22	126	1	0	1	1	0	0	1	0	1	0	1	7	0	21	339671	1	1	0	0	0	0	0	0	0	1	25	8	5	5
3389	1	48	1	0	1.75	87.6	28.6	1	1	0	0	0	0	0	0	0	1	7.5	22	233	0	0	0	0	0	0	1	0	1	0	1	20	0	31	298307	1	1	0	0	0	1	0	0	1	1	35	10	5	9
3391	1	76	1	1	1.72	85	28.73	4	0	0	0	1	0	0	0	0	1	7.5	24	220	1	1	0	1	0	1	0	0	1	0	1	10	0	13	270527	1	1	0	0	0	0	0	0	0	2	30
3392	1	49	0	0	1.78	84	26.51	7	0	0	0	0	0	0	1	0	1	7.5	24	91	1	1	0	1	0	0	0	0	0	0	1	6	0	49	442262	1	1	0	0	0	0	0	0	0	1	25	10	5	8.8
3396	1	87	1	1	1.55	65	27.06	4	0	0	0	1	0	0	0	0	1	7.5	23	87	1	0	1	1	0	1	0	0	1	0	1	5	0	14	143878	1	1	0	0	0	0	0	0	0	1	40	8	6	5.1
3403	1	83	1	0	1.75	82	26.78	7	0	0	0	0	0	0	1	0	1	7.5	24	203	1	0	1	1	0	0	0	0	0	0	1	10	0	18	243209	1	1	0	0	0	0	0	0	0	1	30	8	5	7.1
3411	0	67	1	1	1.5	65	28.89	4	0	0	0	1	0	0	0	0	1	7.5	22	289	1	1	1	1	0	1	0	0	1	0	1	18	0	35	465840	1	1	0	0	0	0	0	0	0	1	25	8	5	9.3
3421	1	29	0	0	1.85	115	33.6	1	1	0	0	0	0	0	0	0	1	7.5	24	126	1	0	1	1	0	0	1	0	1	0	1	8	0	36	181167	1	1	0	0	0	0	0	0	0	1	25	8	5	7.9
3428	0	80	1	1	1.23	56	37.02	5	0	0	0	0	1	0	0	0	1	7	20	346	1	1	0	1	0	0	0	0	0	0	1	20	0	67	869969	1	0	0	0	0	0	0	0	0	1	21	10	5	6.3
3436	1	62	0	0	1.74	82	27.08	1	1	0	0	0	0	0	0	0	1	7	24	63	1	0	0	0	0	0	1	0	1	0	1	8	0	19	104594	1	1	0	0	0	0	0	0	0	1	25	10	5	9.1
3446	1	52	0	1	1.56	65	26.71	5	0	0	0	0	1	0	0	0	1	7.5	21	50	1	1	0	1	1	0	0	0	1	0	1	5	0	14	125687	1	1	0	0	0	0	0	0	0	1	35	10	5	7.3
3447	1	61	0	1	1.6	79	30.86	3	0	0	1	0	0	0	0	0	1	7.5	23	238	1	0	1	1	1	0	0	0	1	0	1	14	0	24	306041	1	1	0	0	0	0	0	0	0	1	25	8	5	9.2
3450	0	73	1	0	1.54	68	28.67	7	0	0	0	0	0	0	1	0	1	7	23	50	1	1	1	1	0	0	0	0	0	0	1	4	0	51	548952	1	1	0	0	0	0	0	0	0	1	30	8	5	4.2
3460	1	43	1	0	1.7	103	35.64	1	1	0	0	0	0	0	0	0	1	7.5	23	348	0	0	1	1	0	0	1	0	1	0	0	22	0	31	398403	1	1	0	0	0	1	0	0	0	1	30	8	6	9.3
3465	1	30	0	0	1.72	83.2	28.12	1	1	0	0	0	0	0	0	0	1	7.5	24	74	1	0	0	0	0	0	1	0	1	0	1	4	0	16	91901	1	1	0	0	0	0	0	0	0	1	25		5
3470	1	78	1	1	1.6	71	27.73	3	0	0	1	0	0	0	0	0	1	7.5	25	220	1	1	0	1	1	0	0	0	1	0	1	11	0	35	361126	1	1	0	0	0	0	0	0	0	1	25		5
3475	0	59	0	0	1.7	75	25.95	1	1	0	0	0	0	0	0	0	1	6.5	24	210	1	0	0	0	0	0	1	0	1	0	1	10	0	23	263307	1	0	0	0	0	0	0	0	0	1	25		5
3479	0	65	0	1	1.52	62	26.84	4	0	0	0	1	0	0	0	0	1	7	20	120	0	0	1	1	0	0	0	1	1	0	0	13	0	38	214945	1	1	0	0	1	0	0	0	0	1	25	8	5	6
3481	1	45	0	1	1.65	71	26.08	2	0	1	0	0	0	0	0	0	1	7.5	22	267	1	1	0	1	0	0	0	0	0	0	1	16	0	33	838227	1	0	0	0	0	0	0	0	0	1	25	10	6	4.7
3485	1	77	1	0	1.55	70	29.14	7	0	0	0	0	0	0	1	0	1	7.5	22	166	1	0	1	1	0	0	0	0	0	0	1	9	0	22	250891	1	1	0	0	0	0	0	0	0	1	30	8	5	8.8
3488	1	40	0	1	1.75	94	30.69	5	0	0	0	0	1	0	0	0	1	7.5	23	448	1	1	1	1	1	0	0	0	1	0	1	20	0	31	895571	1	1	0	0	0	0	0	0	0	1	25	8	5	7.8
3490	1	30	0	0	1.7	167	57.79	1	1	0	0	0	0	0	0	0	1	7.5	22	88	1	1	0	1	0	0	1	0	1	0	1	8	0	44	165486	1	1	0	0	0	0	0	0	0	1	25	10	5	8.8
3496	1	81	1	0	1.65	70	25.71	7	0	0	0	0	0	0	1	0	1	7.5	22	188	1	1	1	1	0	0	0	0	1	1	1	10	0	32	249088	1	1	0	0	0	0	0	0	0	1	25	8	5	6
3512	1	54	0	0	1.63	70	26.35	7	0	0	0	0	0	0	1	0	0	7	28	69	1	0	1	1	0	0	0	0	1	1	1	4	0	17	145899	1	1	0	0	0	0	0	0	0	1	25	8	5	6.5
3520	1	47	0	0	1.7	88	30.45	1	1	0	0	0	0	0	0	0	1	7.5	23	84	1	0	1	1	0	0	1	0	1	0	1	7	0	39	261097	1	1	0	0	0	0	0	0	0	1	30	8	5	10.8
3526	1	34	0	1	1.7	84.5	29.24	5	0	0	0	0	1	0	0	0	1	7.5	22	282	1	0	1	1	0	0	0	1	1	0	1	13	0	16	251198	1	1	0	0	0	0	0	0	0	1	25	8	5	11.3
3531	0	76	1	0	1.5	61	27.11	1	1	0	0	0	0	0	0	0	1	7.5	21	149	0	1	1	1	0	0	1	0	1	0	1	13	12	36	330449	1	1	0	0	0	0	1	0	0	1	25	8	5	9
3532	0	30	0	0	1.54	61	25.72	1	1	0	0	0	0	0	0	0	1	7	20	234	1	0	1	1	0	0	1	0	1	0	1	12	0	22	160213	1	1	0	0	0	0	0	0	0	1	25	8	5	6.6
3538	0	71	1	1	1.51	66	28.95	4	0	0	0	1	0	0	0	0	1	7.5	22	340	0	1	0	1	0	1	0	0	1	0	0	21	35	51	871114	1	1	0	1	0	0	0	0	0	1	30	10	5	5.5
3539	0	48	0	1	1.63	99	37.26	4	0	0	0	1	0	0	0	0	1	7.5	23	267	1	0	1	1	0	1	0	0	1	0	1	13	0	14	159580	1	1	0	0	0	0	0	0	0	1	30	6	8	6
3540	1	39	0	0	1.7	73	25.26	7	0	0	0	0	0	0	1	0	1	7.5	23	85	1	1	1	1	0	0	0	0	1	1	1	5	0	25	289538	1	0	0	0	0	0	0	0	0	1	25	8	5	7.5
3550	1	82	1	1	1.65	78	28.65	3	0	0	1	0	0	0	0	0	1	7.5	23	444	1	1	1	1	1	0	0	0	1	0	1	20	0	40	379200	1	1	0	0	0	0	0	0	0	1	25	10	5	7.7
3552	0	86	1	1	1.5	62	27.56	2	0	1	0	0	0	0	0	0	1	7	21	352	1	1	0	1	1	0	0	0	1	0	1	16	0	28	242081	1	1	0	0	0	0	0	0	0	1	35	10	5	9.1
3556	0	93	0	0	1.5	68.5	30.44	7	0	0	0	0	0	0	1	0	1	7	21	134	0	0	0	0	0	1	0	0	1	0	1	7	0	46	430661	1	1	0	0	0	0	0	0	1	1	30	10	5	6.8
3562	0	70	0	0	1.5	59	26.22	7	0	0	0	0	0	0	1	0	1	7.5	19	184	0	1	0	1	0	1	0	0	1	0	0	10	0	17	441114	1	1	0	0	0	0	0	1	0	1	35	10	5	4.3
3598	1	46	0	0	1.65	70	25.71	7	0	0	0	0	0	0	1	0	1	7	24	116	1	0	0	0	0	0	1	0	1	0	1	7	0	21	174787	1	1	0	0	0	0	0	0	0	1	25	10	5	14.2
3602	0	68	1	0	1.58	68	27.24	1	1	0	0	0	0	0	0	0	1	7	22	256	1	1	1	1	0	0	1	0	1	0	1	14	0	31	300720	1	1	0	0	0	0	0	0	0	1	25	8	5	7.5
3614	1	61	0	0	1.67	74	26.53	7	0	0	0	0	0	0	1	0	1	7.5	25	49	1	0	0	0	0	1	0	0	1	0	1	2	0	10	424914	1	0	0	0	0	0	0	0	0	0	25	10	5
3634	1	43	0	0	1.66	73	26.49	7	0	0	0	0	0	0	1	0	1	7.5	22	50	1	0	0	0	0	1	0	0	1	0	1	3	0	11	404422	1	1	0	0	0	0	0	0	0	1	25	10	5	8.5
3638	1	55	0	1	1.72	92	31.1	4	0	0	0	1	0	0	0	0	1	7.5	24	68	1	0	0	0	0	1	0	0	1	0	1	5	0	7	211591	1	1	0	0	0	0	0	0	0	1	30	10	6	10
3639	1	85	1	0	1.7	75	25.95	7	0	0	0	0	0	0	1	0	1	7.5	23	50	1	0	0	0	1	0	0	0	1	0	1	4	0	22	218210	1	1	0	0	0	0	0	0	0	1	25	10	6	5.4
3641	0	20	0	0	1.69	85	29.76	7	0	0	0	0	0	0	1	0	1	6.5	26	101	1	0	0	0	0	0	0	0	1	1	1	5	0	26	244785	1	1	0	0	0	0	0	0	0	1	25	10	5	6.9
3655	1	32	0	0	1.73	80	26.73	7	0	0	0	0	0	0	1	0	0	7	27	74	1	0	0	0	0	0	0	0	1	1	1	3	0	13	265090	1	1	0	0	0	0	0	0	0	1	25	10	5
3661	0	53	1	1	1.6	90	35.16	4	0	0	0	1	0	0	0	0	1	7.5	22	170	0	1	1	1	0	1	0	0	1	0	1	46	0	60	1436090	1	1	0	0	0	0	0	1	0	1	30	8	5	9.5
3667	0	82	1	1	1.56	65	26.71	4	0	0	0	1	0	0	0	0	1	7.5	20	74	1	0	1	1	0	0	0	1	1	0	1	7	0	20	179314	1	1	0	0	0	0	0	0	0	1	25	8	5	6
3669	1	57	0	1	1.63	75	28.23	3	0	0	1	0	0	0	0	0	1	7.5	24	153	1	0	1	1	1	0	0	0	1	0	1	7	0	14	126023	1	1	0	0	0	0	0	0	0	1	30	8	5
3674	0	58	0	1	1.58	78	31.24	5	0	0	0	0	1	0	0	0	1	7	20	163	1	1	0	1	0	0	0	1	1	0	1	11	0	16	233337	1	1	0	0	0	0	0	0	0	1	30		5
3678	1	57	0	1	1.6	98	38.28	5	0	0	0	0	1	0	0	0	1	7.5	25	91	1	0	0	0	0	0	0	0	1	1	1	5	0	40	260470	1	1	0	0	0	0	0	0	0	1	25	10	5	9.8
3692	1	56	0	1	1.69	74	25.91	2	0	1	0	0	0	0	0	0	1	8	22	62	1	0	1	1	0	0	0	0	0	0	1	4	0	15	155865	1	1	0	0	0	0	0	0	0	1	25	8	6	6.7
3699	1	69	1	1	1.6	64	25	4	0	0	0	1	0	0	0	0	1	7.5	24	311	1	1	1	1	0	1	0	0	1	0	1	15	0	34	612982	1	1	0	0	0	0	0	0	0	1	25	8	6	5.4
3712	0	65	1	0	1.62	91.8	34.98	7	0	0	0	0	0	0	1	0	1	7.5	21	141	1	0	1	1	0	0	0	1	1	0	1	6	0	24	343183	1	1	0	0	0	0	0	0	0	1	25	8	6	11.3
3718	1	88	1	0	1.69	80	28.01	7	0	0	0	0	0	0	1	0	1	7.5	22	421	1	1	1	1	0	0	0	0	0	0	1	20	0	32	324149	1	1	0	0	0	0	0	0	0	1	25	8	5	11.4
3745	0	54	0	0	1.6	73	28.52	1	1	0	0	0	0	0	0	0	1	7	22	228	1	0	0	0	0	0	1	0	1	0	1	12	0	25	242990	1	1	0	0	0	0	0	0	0	1	25	10	5	7.5
3747	1	72	1	0	1.64	71	26.4	7	0	0	0	0	0	0	1	0	1	7.5	23	241	1	0	0	0	0	0	1	0	1	0	1	11	0	43	312968	1	1	0	0	0	0	0	0	0	1	25	10	5	7.2
3754	1	48	0	0	1.7	89.5	30.97	7	0	0	0	0	0	0	1	0	1	7.5	23	289	1	1	1	1	0	0	1	0	1	0	1	18	0	40	387471	1	0	0	0	0	0	0	0	0	1	25	8	5	7.3
3764	1	86	1	1	1.65	73.5	27	1	1	0	0	0	0	0	0	0	1	7.5	24	152	1	1	1	1	0	0	1	0	1	0	1	8	0	24	281190	1	0	0	0	0	0	0	0	0	1	25	8	5	11.8
3768	1	63	0	1	1.6	65	25.39	3	0	0	1	0	0	0	0	0	1	7.5	23	82	1	0	1	1	1	0	0	0	1	0	1	5	0	16	131446	1	0	0	0	0	0	0	0	0	1	25	8	5
3778	1	82	1	0	1.58	65	26.04	7	0	0	0	0	0	0	1	0	1	7.5	23	61	1	0	1	1	0	1	0	0	1	0	1	4	0	42	775209	1	1	0	0	0	0	0	0	0	1	25	8	5	4.9
3783	1	55	0	1	1.75	80	26.12	1	1	0	0	0	0	0	0	0	1	7.5	25	164	1	1	1	1	0	0	1	0	1	0	1	8	0	11	199659	1	1	0	0	0	0	0	0	0	1	25	8	6	6.7
3784	1	57	0	1	1.76	92	29.7	4	0	0	0	1	0	0	0	0	1	7.5	24	55	1	0	0	0	0	1	0	0	1	0	1	3	0	6	198216	1	1	0	0	0	0	0	0	0	1	25		5
3790	1	34	0	1	1.74	140	46.24	2	0	1	0	0	0	0	0	0	0	7	27	124	1	0	0	0	1	0	0	0	1	0	1	6	0	11	79686	1	1	0	0	0	0	0	0	0	1	25		5
3791	1	51	0	1	1.7	80	27.68	2	0	1	0	0	0	0	0	0	1	7.5	26	257	1	0	1	1	0	0	0	0	0	0	1	13	0	44	402079	1	1	0	0	0	0	0	0	0	1	30	8	5	8.4
3792	1	71	1	1	1.62	83	31.63	3	0	0	1	0	0	0	0	0	1	7.5	23	329	1	0	1	1	1	0	0	0	1	0	1	14	0	29	369505	1	1	0	0	0	0	0	0	0	1	25	8	5	9.2
3794	1	30	0	0	1.7	80	27.68	7	0	0	0	0	0	0	1	0	1	7.5	25	118	1	0	0	0	0	0	1	0	1	0	1	7	0	32	192876	1	0	0	0	0	0	0	0	0	1	25	10	5	13.9
3799	0	70	1	1	1.6	81.7	31.91	3	0	0	1	0	0	0	0	0	1	7	21	202	1	0	0	0	1	0	0	0	1	0	1	9	0	24	216794	1	1	0	0	0	0	0	0	0	1	30	10	5	5.9
3801	1	64	0	0	1.64	73.5	27.33	7	0	0	0	0	0	0	1	0	1	7.5	21	111	1	0	0	0	0	1	0	0	1	0	1	6	0	12	395993	1	1	0	0	0	0	0	0	0	1	30	10	5	12.4
3805	1	42	0	0	1.65	92	33.79	7	0	0	0	0	0	0	1	0	1	7.5	25	267	1	0	1	1	0	0	1	0	1	0	1	13	0	30	345585	1	1	0	0	0	0	0	0	0	1	25	8	5	9.9
3813	0	77	1	1	1.55	65	27.06	4	0	0	0	1	0	0	0	0	1	7	22	110	1	0	1	1	0	1	0	0	1	0	1	6	0	16	131453	1	1	0	0	0	0	0	0	0	1	25	8	5	8.6
3820	1	51	0	0	1.85	100	29.22	7	0	0	0	0	0	0	1	0	1	7.5	24	63	0	0	0	0	0	1	0	0	1	0	0	11	0	17	417175	1	1	0	0	1	0	0	0	0	1	35	10	6	5.7
[truncated: 40 more columns]
